# Supplementary material for: PCPE-1, a brown adipose tissue-derived cytokine, promotes obesity-induced liver fibrosis
Source: EMBO J. 2024 Aug 19;43(21):4846–69. doi: 10.1038/s44318-024-00196-0 (PMC11535236; doi:10.1038/s44318-024-00196-0)
Supplement: Supplementary file 3 — Source data Fig. 1 [file 44318_2024_196_MOESM3_ESM.zip]

Archive with 360 entries (322 files):
- Figure 1/
- Figure 1/.DS_Store
- __MACOSX/Figure 1/._.DS_Store
- Figure 1/Figure 1-J/
- Figure 1/Figure 1-M/
- Figure 1/Figure 1-D/
- __MACOSX/Figure 1/._Figure 1-D
- Figure 1/Figure 1-C/
- Figure 1/Figure 1-B/
- Figure 1/Figure 1-E/
- Figure 1/Figure 1-L/
- Figure 1/Figure 1-K/
- Figure 1/Figure 1-N/
- Figure 1/Figure 1-I/
- Figure 1/Figure 1-G/
- Figure 1/Figure 1-F/
- Figure 1/Figure 1-A/
- Figure 1/Figure 1-H/
- Figure 1/Figure 1-J/Fig.1J.png
- __MACOSX/Figure 1/Figure 1-J/._Fig.1J.png
- Figure 1/Figure 1-J/Demonstrated image/
- __MACOSX/Figure 1/Figure 1-J/._Demonstrated image
- Figure 1/Figure 1-M/Fig.1M.png
- __MACOSX/Figure 1/Figure 1-M/._Fig.1M.png
- Figure 1/Figure 1-M/Fig.1M.xlsx
- __MACOSX/Figure 1/Figure 1-M/._Fig.1M.xlsx
- Figure 1/Figure 1-M/Quantificated image/
- __MACOSX/Figure 1/Figure 1-M/._Quantificated image
- Figure 1/Figure 1-M/Demonstrated image/
- __MACOSX/Figure 1/Figure 1-M/._Demonstrated image
- Figure 1/Figure 1-D/Quantificated image/
- __MACOSX/Figure 1/Figure 1-D/._Quantificated image
- Figure 1/Figure 1-D/Fig.1D.xlsx
- __MACOSX/Figure 1/Figure 1-D/._Fig.1D.xlsx
- Figure 1/Figure 1-D/Demonstrated image/
- __MACOSX/Figure 1/Figure 1-D/._Demonstrated image
- Figure 1/Figure 1-D/Fig.1D.png
- __MACOSX/Figure 1/Figure 1-D/._Fig.1D.png
- Figure 1/Figure 1-C/Fig.1C.png
- __MACOSX/Figure 1/Figure 1-C/._Fig.1C.png
- Figure 1/Figure 1-C/Fig.1C.xlsx
- __MACOSX/Figure 1/Figure 1-C/._Fig.1C.xlsx
- Figure 1/Figure 1-B/Demonstrated data/
- __MACOSX/Figure 1/Figure 1-B/._Demonstrated data
- Figure 1/Figure 1-B/Fig.1B.png
- __MACOSX/Figure 1/Figure 1-B/._Fig.1B.png
- Figure 1/Figure 1-E/Quantificated data/
- __MACOSX/Figure 1/Figure 1-E/._Quantificated data
- Figure 1/Figure 1-E/Demonstrated data/
- __MACOSX/Figure 1/Figure 1-E/._Demonstrated data
- Figure 1/Figure 1-E/Fig.1E.xlsx
- __MACOSX/Figure 1/Figure 1-E/._Fig.1E.xlsx
- Figure 1/Figure 1-E/Fig.1E.png
- __MACOSX/Figure 1/Figure 1-E/._Fig.1E.png
- Figure 1/Figure 1-L/Fig.1L.xlsx
- __MACOSX/Figure 1/Figure 1-L/._Fig.1L.xlsx
- Figure 1/Figure 1-L/Fig.1L.png
- __MACOSX/Figure 1/Figure 1-L/._Fig.1L.png
- Figure 1/Figure 1-K/Fig.1K.png
- __MACOSX/Figure 1/Figure 1-K/._Fig.1K.png
- Figure 1/Figure 1-K/Fig.1K.xlsx
- __MACOSX/Figure 1/Figure 1-K/._Fig.1K.xlsx
- Figure 1/Figure 1-N/Fig.1N.png
- __MACOSX/Figure 1/Figure 1-N/._Fig.1N.png
- Figure 1/Figure 1-N/Fig.1N.xlsx
- __MACOSX/Figure 1/Figure 1-N/._Fig.1N.xlsx
- Figure 1/Figure 1-I/Fig.1I.png
- __MACOSX/Figure 1/Figure 1-I/._Fig.1I.png
- Figure 1/Figure 1-I/Fig.1I.xlsx
- __MACOSX/Figure 1/Figure 1-I/._Fig.1I.xlsx
- Figure 1/Figure 1-G/Demonstrated image/
- __MACOSX/Figure 1/Figure 1-G/._Demonstrated image
- Figure 1/Figure 1-G/Fig.1G.png
- __MACOSX/Figure 1/Figure 1-G/._Fig.1G.png
- Figure 1/Figure 1-F/Fig.1F.xlsx
- __MACOSX/Figure 1/Figure 1-F/._Fig.1F.xlsx
- Figure 1/Figure 1-F/Fig.1F.png
- __MACOSX/Figure 1/Figure 1-F/._Fig.1F.png
- Figure 1/Figure 1-A/Fig.1A.xlsx
- __MACOSX/Figure 1/Figure 1-A/._Fig.1A.xlsx
- Figure 1/Figure 1-A/Fig.1A.png
- __MACOSX/Figure 1/Figure 1-A/._Fig.1A.png
- Figure 1/Figure 1-H/Fig.1H.png
- __MACOSX/Figure 1/Figure 1-H/._Fig.1H.png
- Figure 1/Figure 1-H/Fig.1H.xlsx
- __MACOSX/Figure 1/Figure 1-H/._Fig.1H.xlsx
- Figure 1/Figure 1-J/Demonstrated image/.DS_Store
- __MACOSX/Figure 1/Figure 1-J/Demonstrated image/._.DS_Store
- Figure 1/Figure 1-J/Demonstrated image/NC /
- __MACOSX/Figure 1/Figure 1-J/Demonstrated image/._NC 
- Figure 1/Figure 1-J/Demonstrated image/HFD /
- __MACOSX/Figure 1/Figure 1-J/Demonstrated image/._HFD 
- Figure 1/Figure 1-M/Quantificated image/.DS_Store
- __MACOSX/Figure 1/Figure 1-M/Quantificated image/._.DS_Store
- Figure 1/Figure 1-M/Quantificated image/Actin.tif
- __MACOSX/Figure 1/Figure 1-M/Quantificated image/._Actin.tif
- Figure 1/Figure 1-M/Quantificated image/PCPE-1.tif
- __MACOSX/Figure 1/Figure 1-M/Quantificated image/._PCPE-1.tif
- Figure 1/Figure 1-M/Demonstrated image/.DS_Store
- __MACOSX/Figure 1/Figure 1-M/Demonstrated image/._.DS_Store
- Figure 1/Figure 1-M/Demonstrated image/Actin.tif
- __MACOSX/Figure 1/Figure 1-M/Demonstrated image/._Actin.tif
- Figure 1/Figure 1-M/Demonstrated image/PCPE-1.tif
- __MACOSX/Figure 1/Figure 1-M/Demonstrated image/._PCPE-1.tif
- Figure 1/Figure 1-D/Quantificated image/HFD/
- __MACOSX/Figure 1/Figure 1-D/Quantificated image/._HFD
- Figure 1/Figure 1-D/Quantificated image/NC/
- __MACOSX/Figure 1/Figure 1-D/Quantificated image/._NC
- Figure 1/Figure 1-D/Demonstrated image/.DS_Store
- __MACOSX/Figure 1/Figure 1-D/Demonstrated image/._.DS_Store
- Figure 1/Figure 1-D/Demonstrated image/HFD/
- __MACOSX/Figure 1/Figure 1-D/Demonstrated image/._HFD
- Figure 1/Figure 1-D/Demonstrated image/NC/
- __MACOSX/Figure 1/Figure 1-D/Demonstrated image/._NC
- Figure 1/Figure 1-B/Demonstrated data/Fig NC.tif
- __MACOSX/Figure 1/Figure 1-B/Demonstrated data/._Fig NC.tif
- Figure 1/Figure 1-B/Demonstrated data/Fig HFD.tif
- __MACOSX/Figure 1/Figure 1-B/Demonstrated data/._Fig HFD.tif
- Figure 1/Figure 1-E/Quantificated data/Actin.tif
- __MACOSX/Figure 1/Figure 1-E/Quantificated data/._Actin.tif
- Figure 1/Figure 1-E/Quantificated data/PCPE-1.tif
- __MACOSX/Figure 1/Figure 1-E/Quantificated data/._PCPE-1.tif
- Figure 1/Figure 1-E/Demonstrated data/Actin.tif
- __MACOSX/Figure 1/Figure 1-E/Demonstrated data/._Actin.tif
- Figure 1/Figure 1-E/Demonstrated data/PCPE-1.tif
- __MACOSX/Figure 1/Figure 1-E/Demonstrated data/._PCPE-1.tif
- Figure 1/Figure 1-G/Demonstrated image/.DS_Store
- __MACOSX/Figure 1/Figure 1-G/Demonstrated image/._.DS_Store
- Figure 1/Figure 1-G/Demonstrated image/HFD liver.tif
- __MACOSX/Figure 1/Figure 1-G/Demonstrated image/._HFD liver.tif
- Figure 1/Figure 1-G/Demonstrated image/NC liver.tif
- __MACOSX/Figure 1/Figure 1-G/Demonstrated image/._NC liver.tif
- Figure 1/Figure 1-J/Demonstrated image/NC /NC liver.tif
- __MACOSX/Figure 1/Figure 1-J/Demonstrated image/NC /._NC liver.tif
- Figure 1/Figure 1-J/Demonstrated image/HFD /HFD low mag.tif
- __MACOSX/Figure 1/Figure 1-J/Demonstrated image/HFD /._HFD low mag.tif
- Figure 1/Figure 1-J/Demonstrated image/HFD /HFD_Picrosirius.tif
- __MACOSX/Figure 1/Figure 1-J/Demonstrated image/HFD /._HFD_Picrosirius.tif
- Figure 1/Figure 1-D/Quantificated image/HFD/no.1/
- __MACOSX/Figure 1/Figure 1-D/Quantificated image/HFD/._no.1
- Figure 1/Figure 1-D/Quantificated image/HFD/no.3/
- __MACOSX/Figure 1/Figure 1-D/Quantificated image/HFD/._no.3
- Figure 1/Figure 1-D/Quantificated image/HFD/no.4/
- __MACOSX/Figure 1/Figure 1-D/Quantificated image/HFD/._no.4
- Figure 1/Figure 1-D/Quantificated image/HFD/no.2/
- __MACOSX/Figure 1/Figure 1-D/Quantificated image/HFD/._no.2
- Figure 1/Figure 1-D/Quantificated image/NC/no.1/
- __MACOSX/Figure 1/Figure 1-D/Quantificated image/NC/._no.1
- Figure 1/Figure 1-D/Quantificated image/NC/no.3/
- __MACOSX/Figure 1/Figure 1-D/Quantificated image/NC/._no.3
- Figure 1/Figure 1-D/Quantificated image/NC/no.4/
- __MACOSX/Figure 1/Figure 1-D/Quantificated image/NC/._no.4
- Figure 1/Figure 1-D/Quantificated image/NC/no.2/
- __MACOSX/Figure 1/Figure 1-D/Quantificated image/NC/._no.2
- Figure 1/Figure 1-D/Demonstrated image/HFD/HFD BAT_RGB_PCPE-1_Cy5.tif
- __MACOSX/Figure 1/Figure 1-D/Demonstrated image/HFD/._HFD BAT_RGB_PCPE-1_Cy5.tif
- Figure 1/Figure 1-D/Demonstrated image/HFD/HFD BAT_RGB_WGA lectin_FITC.tif
- __MACOSX/Figure 1/Figure 1-D/Demonstrated image/HFD/._HFD BAT_RGB_WGA lectin_FITC.tif
- Figure 1/Figure 1-D/Demonstrated image/HFD/HFD BAT_RGB_Merge.tif
- __MACOSX/Figure 1/Figure 1-D/Demonstrated image/HFD/._HFD BAT_RGB_Merge.tif
- Figure 1/Figure 1-D/Demonstrated image/NC/.DS_Store
- __MACOSX/Figure 1/Figure 1-D/Demonstrated image/NC/._.DS_Store
- Figure 1/Figure 1-D/Demonstrated image/NC/NC BAT_RGB_Merge.tif
- __MACOSX/Figure 1/Figure 1-D/Demonstrated image/NC/._NC BAT_RGB_Merge.tif
- Figure 1/Figure 1-D/Demonstrated image/NC/NC BAT_RGB_WGA lectin_FITC.tif
- __MACOSX/Figure 1/Figure 1-D/Demonstrated image/NC/._NC BAT_RGB_WGA lectin_FITC.tif
- Figure 1/Figure 1-D/Demonstrated image/NC/NC BAT_RGB_PCPE-1_Cy5.tif
- __MACOSX/Figure 1/Figure 1-D/Demonstrated image/NC/._NC BAT_RGB_PCPE-1_Cy5.tif
- Figure 1/Figure 1-D/Quantificated image/HFD/no.1/HFD BAT_no.1_RGB_Merge-1.tif
- __MACOSX/Figure 1/Figure 1-D/Quantificated image/HFD/no.1/._HFD BAT_no.1_RGB_Merge-1.tif
- Figure 1/Figure 1-D/Quantificated image/HFD/no.1/HFD BAT_no.1_RGB_Merge-2.tif
- __MACOSX/Figure 1/Figure 1-D/Quantificated image/HFD/no.1/._HFD BAT_no.1_RGB_Merge-2.tif
- Figure 1/Figure 1-D/Quantificated image/HFD/no.1/HFD BAT_no.1_RGB_Merge-3.tif
- __MACOSX/Figure 1/Figure 1-D/Quantificated image/HFD/no.1/._HFD BAT_no.1_RGB_Merge-3.tif
- Figure 1/Figure 1-D/Quantificated image/HFD/no.1/HFD BAT_no.1_RGB_Merge-4.tif
- __MACOSX/Figure 1/Figure 1-D/Quantificated image/HFD/no.1/._HFD BAT_no.1_RGB_Merge-4.tif
- Figure 1/Figure 1-D/Quantificated image/HFD/no.1/HFD BAT_no.1_RGB_WGA lectin_FITC-2.tif
- __MACOSX/Figure 1/Figure 1-D/Quantificated image/HFD/no.1/._HFD BAT_no.1_RGB_WGA lectin_FITC-2.tif
- Figure 1/Figure 1-D/Quantificated image/HFD/no.1/HFD BAT_no.1_RGB_PCPE-1_Cy5-2.tif
- __MACOSX/Figure 1/Figure 1-D/Quantificated image/HFD/no.1/._HFD BAT_no.1_RGB_PCPE-1_Cy5-2.tif
- Figure 1/Figure 1-D/Quantificated image/HFD/no.1/HFD BAT_no.1_RGB_PCPE-1_Cy5-3.tif
- __MACOSX/Figure 1/Figure 1-D/Quantificated image/HFD/no.1/._HFD BAT_no.1_RGB_PCPE-1_Cy5-3.tif
- Figure 1/Figure 1-D/Quantificated image/HFD/no.1/HFD BAT_no.1_RGB_WGA lectin_FITC-3.tif
- __MACOSX/Figure 1/Figure 1-D/Quantificated image/HFD/no.1/._HFD BAT_no.1_RGB_WGA lectin_FITC-3.tif
- Figure 1/Figure 1-D/Quantificated image/HFD/no.1/HFD BAT_no.1_RGB_WGA lectin_FITC-1.tif
- __MACOSX/Figure 1/Figure 1-D/Quantificated image/HFD/no.1/._HFD BAT_no.1_RGB_WGA lectin_FITC-1.tif
- Figure 1/Figure 1-D/Quantificated image/HFD/no.1/HFD BAT_no.1_RGB_PCPE-1_Cy5-1.tif
- __MACOSX/Figure 1/Figure 1-D/Quantificated image/HFD/no.1/._HFD BAT_no.1_RGB_PCPE-1_Cy5-1.tif
- Figure 1/Figure 1-D/Quantificated image/HFD/no.1/HFD BAT_no.1_RGB_WGA lectin_FITC-4.tif
- __MACOSX/Figure 1/Figure 1-D/Quantificated image/HFD/no.1/._HFD BAT_no.1_RGB_WGA lectin_FITC-4.tif
- Figure 1/Figure 1-D/Quantificated image/HFD/no.1/HFD BAT_no.1_RGB_PCPE-1_Cy5-4.tif
- __MACOSX/Figure 1/Figure 1-D/Quantificated image/HFD/no.1/._HFD BAT_no.1_RGB_PCPE-1_Cy5-4.tif
- Figure 1/Figure 1-D/Quantificated image/HFD/no.3/HFD BAT_no.3_RGB_WGA lectin_FITC-2.tif
- __MACOSX/Figure 1/Figure 1-D/Quantificated image/HFD/no.3/._HFD BAT_no.3_RGB_WGA lectin_FITC-2.tif
- Figure 1/Figure 1-D/Quantificated image/HFD/no.3/HFD BAT_no.3_RGB_WGA lectin_FITC-3.tif
- __MACOSX/Figure 1/Figure 1-D/Quantificated image/HFD/no.3/._HFD BAT_no.3_RGB_WGA lectin_FITC-3.tif
- Figure 1/Figure 1-D/Quantificated image/HFD/no.3/HFD BAT_no.3_RGB_WGA lectin_FITC-1.tif
- __MACOSX/Figure 1/Figure 1-D/Quantificated image/HFD/no.3/._HFD BAT_no.3_RGB_WGA lectin_FITC-1.tif
- Figure 1/Figure 1-D/Quantificated image/HFD/no.3/HFD BAT_no.3_RGB_WGA lectin_FITC-4.tif
- __MACOSX/Figure 1/Figure 1-D/Quantificated image/HFD/no.3/._HFD BAT_no.3_RGB_WGA lectin_FITC-4.tif
- Figure 1/Figure 1-D/Quantificated image/HFD/no.3/HFD BAT_no.3_RGB_PCPE-1_Cy5-4.tif
- __MACOSX/Figure 1/Figure 1-D/Quantificated image/HFD/no.3/._HFD BAT_no.3_RGB_PCPE-1_Cy5-4.tif
- Figure 1/Figure 1-D/Quantificated image/HFD/no.3/HFD BAT_no.3_RGB_Merge-1.tif
- __MACOSX/Figure 1/Figure 1-D/Quantificated image/HFD/no.3/._HFD BAT_no.3_RGB_Merge-1.tif
- Figure 1/Figure 1-D/Quantificated image/HFD/no.3/HFD BAT_no.3_RGB_Merge-3.tif
- __MACOSX/Figure 1/Figure 1-D/Quantificated image/HFD/no.3/._HFD BAT_no.3_RGB_Merge-3.tif
- Figure 1/Figure 1-D/Quantificated image/HFD/no.3/HFD BAT_no.3_RGB_Merge-2.tif
- __MACOSX/Figure 1/Figure 1-D/Quantificated image/HFD/no.3/._HFD BAT_no.3_RGB_Merge-2.tif
- Figure 1/Figure 1-D/Quantificated image/HFD/no.3/HFD BAT_no.3_RGB_PCPE-1_Cy5-3.tif
- __MACOSX/Figure 1/Figure 1-D/Quantificated image/HFD/no.3/._HFD BAT_no.3_RGB_PCPE-1_Cy5-3.tif
- Figure 1/Figure 1-D/Quantificated image/HFD/no.3/HFD BAT_no.3_RGB_PCPE-1_Cy5-2.tif
- __MACOSX/Figure 1/Figure 1-D/Quantificated image/HFD/no.3/._HFD BAT_no.3_RGB_PCPE-1_Cy5-2.tif
- Figure 1/Figure 1-D/Quantificated image/HFD/no.3/HFD BAT_no.3_RGB_PCPE-1_Cy5-1.tif
- __MACOSX/Figure 1/Figure 1-D/Quantificated image/HFD/no.3/._HFD BAT_no.3_RGB_PCPE-1_Cy5-1.tif
- Figure 1/Figure 1-D/Quantificated image/HFD/no.3/HFD BAT_no.3_RGB_Merge-4.tif
- __MACOSX/Figure 1/Figure 1-D/Quantificated image/HFD/no.3/._HFD BAT_no.3_RGB_Merge-4.tif
- Figure 1/Figure 1-D/Quantificated image/HFD/no.4/HFD BAT_no.4_RGB_WGA lectin_FITC-4.tif
- __MACOSX/Figure 1/Figure 1-D/Quantificated image/HFD/no.4/._HFD BAT_no.4_RGB_WGA lectin_FITC-4.tif
- Figure 1/Figure 1-D/Quantificated image/HFD/no.4/HFD BAT_no.4_RGB_WGA lectin_FITC-1.tif
- __MACOSX/Figure 1/Figure 1-D/Quantificated image/HFD/no.4/._HFD BAT_no.4_RGB_WGA lectin_FITC-1.tif
- Figure 1/Figure 1-D/Quantificated image/HFD/no.4/HFD BAT_no.4_RGB_WGA lectin_FITC-3.tif
- __MACOSX/Figure 1/Figure 1-D/Quantificated image/HFD/no.4/._HFD BAT_no.4_RGB_WGA lectin_FITC-3.tif
- Figure 1/Figure 1-D/Quantificated image/HFD/no.4/HFD BAT_no.4_RGB_WGA lectin_FITC-2.tif
- __MACOSX/Figure 1/Figure 1-D/Quantificated image/HFD/no.4/._HFD BAT_no.4_RGB_WGA lectin_FITC-2.tif
- Figure 1/Figure 1-D/Quantificated image/HFD/no.4/HFD BAT_no.4_RGB_PCPE-1_Cy5-3.tif
- __MACOSX/Figure 1/Figure 1-D/Quantificated image/HFD/no.4/._HFD BAT_no.4_RGB_PCPE-1_Cy5-3.tif
- Figure 1/Figure 1-D/Quantificated image/HFD/no.4/HFD BAT_no.4_RGB_PCPE-1_Cy5-2.tif
- __MACOSX/Figure 1/Figure 1-D/Quantificated image/HFD/no.4/._HFD BAT_no.4_RGB_PCPE-1_Cy5-2.tif
- Figure 1/Figure 1-D/Quantificated image/HFD/no.4/HFD BAT_no.4_RGB_PCPE-1_Cy5-1.tif
- __MACOSX/Figure 1/Figure 1-D/Quantificated image/HFD/no.4/._HFD BAT_no.4_RGB_PCPE-1_Cy5-1.tif
- Figure 1/Figure 1-D/Quantificated image/HFD/no.4/HFD BAT_no.4_RGB_PCPE-1_Cy5-4.tif
- __MACOSX/Figure 1/Figure 1-D/Quantificated image/HFD/no.4/._HFD BAT_no.4_RGB_PCPE-1_Cy5-4.tif
- Figure 1/Figure 1-D/Quantificated image/HFD/no.4/HFD BAT_no.4_RGB_Merge-4.tif
- __MACOSX/Figure 1/Figure 1-D/Quantificated image/HFD/no.4/._HFD BAT_no.4_RGB_Merge-4.tif
- Figure 1/Figure 1-D/Quantificated image/HFD/no.4/HFD BAT_no.4_RGB_Merge-2.tif
- __MACOSX/Figure 1/Figure 1-D/Quantificated image/HFD/no.4/._HFD BAT_no.4_RGB_Merge-2.tif
- Figure 1/Figure 1-D/Quantificated image/HFD/no.4/HFD BAT_no.4_RGB_Merge-3.tif
- __MACOSX/Figure 1/Figure 1-D/Quantificated image/HFD/no.4/._HFD BAT_no.4_RGB_Merge-3.tif
- Figure 1/Figure 1-D/Quantificated image/HFD/no.4/HFD BAT_no.4_RGB_Merge-1.tif
- __MACOSX/Figure 1/Figure 1-D/Quantificated image/HFD/no.4/._HFD BAT_no.4_RGB_Merge-1.tif
- Figure 1/Figure 1-D/Quantificated image/HFD/no.2/HFD BAT_no.2_RGB_Merge-4.tif
- __MACOSX/Figure 1/Figure 1-D/Quantificated image/HFD/no.2/._HFD BAT_no.2_RGB_Merge-4.tif
- Figure 1/Figure 1-D/Quantificated image/HFD/no.2/HFD BAT_no.2_RGB_PCPE-1_Cy5-4.tif
- __MACOSX/Figure 1/Figure 1-D/Quantificated image/HFD/no.2/._HFD BAT_no.2_RGB_PCPE-1_Cy5-4.tif
- Figure 1/Figure 1-D/Quantificated image/HFD/no.2/HFD BAT_no.2_RGB_Merge-1.tif
- __MACOSX/Figure 1/Figure 1-D/Quantificated image/HFD/no.2/._HFD BAT_no.2_RGB_Merge-1.tif
- Figure 1/Figure 1-D/Quantificated image/HFD/no.2/HFD BAT_no.2_RGB_PCPE-1_Cy5-1.tif
- __MACOSX/Figure 1/Figure 1-D/Quantificated image/HFD/no.2/._HFD BAT_no.2_RGB_PCPE-1_Cy5-1.tif
- Figure 1/Figure 1-D/Quantificated image/HFD/no.2/HFD BAT_no.2_RGB_PCPE-1_Cy5-3.tif
- __MACOSX/Figure 1/Figure 1-D/Quantificated image/HFD/no.2/._HFD BAT_no.2_RGB_PCPE-1_Cy5-3.tif
- Figure 1/Figure 1-D/Quantificated image/HFD/no.2/HFD BAT_no.2_RGB_Merge-3.tif
- __MACOSX/Figure 1/Figure 1-D/Quantificated image/HFD/no.2/._HFD BAT_no.2_RGB_Merge-3.tif
- Figure 1/Figure 1-D/Quantificated image/HFD/no.2/HFD BAT_no.2_RGB_Merge-2.tif
- __MACOSX/Figure 1/Figure 1-D/Quantificated image/HFD/no.2/._HFD BAT_no.2_RGB_Merge-2.tif
- Figure 1/Figure 1-D/Quantificated image/HFD/no.2/HFD BAT_no.2_RGB_PCPE-1_Cy5-2.tif
- __MACOSX/Figure 1/Figure 1-D/Quantificated image/HFD/no.2/._HFD BAT_no.2_RGB_PCPE-1_Cy5-2.tif
- Figure 1/Figure 1-D/Quantificated image/HFD/no.2/HFD BAT_no.2_RGB_WGA lectin_FITC-4.tif
- __MACOSX/Figure 1/Figure 1-D/Quantificated image/HFD/no.2/._HFD BAT_no.2_RGB_WGA lectin_FITC-4.tif
- Figure 1/Figure 1-D/Quantificated image/HFD/no.2/HFD BAT_no.2_RGB_WGA lectin_FITC-1.tif
- __MACOSX/Figure 1/Figure 1-D/Quantificated image/HFD/no.2/._HFD BAT_no.2_RGB_WGA lectin_FITC-1.tif
- Figure 1/Figure 1-D/Quantificated image/HFD/no.2/HFD BAT_no.2_RGB_WGA lectin_FITC-3.tif
- __MACOSX/Figure 1/Figure 1-D/Quantificated image/HFD/no.2/._HFD BAT_no.2_RGB_WGA lectin_FITC-3.tif
- Figure 1/Figure 1-D/Quantificated image/HFD/no.2/HFD BAT_no.2_RGB_WGA lectin_FITC-2.tif
- __MACOSX/Figure 1/Figure 1-D/Quantificated image/HFD/no.2/._HFD BAT_no.2_RGB_WGA lectin_FITC-2.tif
- Figure 1/Figure 1-D/Quantificated image/NC/no.1/NC BAT_no.1_RGB_WGA lectin_FITC-1.tif
- __MACOSX/Figure 1/Figure 1-D/Quantificated image/NC/no.1/._NC BAT_no.1_RGB_WGA lectin_FITC-1.tif
- Figure 1/Figure 1-D/Quantificated image/NC/no.1/NC BAT_no.1_RGB_WGA lectin_FITC-2.tif
- __MACOSX/Figure 1/Figure 1-D/Quantificated image/NC/no.1/._NC BAT_no.1_RGB_WGA lectin_FITC-2.tif
- Figure 1/Figure 1-D/Quantificated image/NC/no.1/NC BAT_no.1_RGB_WGA lectin_FITC-3.tif
- __MACOSX/Figure 1/Figure 1-D/Quantificated image/NC/no.1/._NC BAT_no.1_RGB_WGA lectin_FITC-3.tif
- Figure 1/Figure 1-D/Quantificated image/NC/no.1/NC BAT_no.1_RGB_WGA lectin_FITC-4.tif
- __MACOSX/Figure 1/Figure 1-D/Quantificated image/NC/no.1/._NC BAT_no.1_RGB_WGA lectin_FITC-4.tif
- Figure 1/Figure 1-D/Quantificated image/NC/no.1/NC BAT_no.1_RGB_Merge-2.tif
- __MACOSX/Figure 1/Figure 1-D/Quantificated image/NC/no.1/._NC BAT_no.1_RGB_Merge-2.tif
- Figure 1/Figure 1-D/Quantificated image/NC/no.1/NC BAT_no.1_RGB_Merge-3.tif
- __MACOSX/Figure 1/Figure 1-D/Quantificated image/NC/no.1/._NC BAT_no.1_RGB_Merge-3.tif
- Figure 1/Figure 1-D/Quantificated image/NC/no.1/NC BAT_no.1_RGB_PCPE-1_Cy5-1.tif
- __MACOSX/Figure 1/Figure 1-D/Quantificated image/NC/no.1/._NC BAT_no.1_RGB_PCPE-1_Cy5-1.tif
- Figure 1/Figure 1-D/Quantificated image/NC/no.1/NC BAT_no.1_RGB_PCPE-1_Cy5-3.tif
- __MACOSX/Figure 1/Figure 1-D/Quantificated image/NC/no.1/._NC BAT_no.1_RGB_PCPE-1_Cy5-3.tif
- Figure 1/Figure 1-D/Quantificated image/NC/no.1/NC BAT_no.1_RGB_Merge-1.tif
- __MACOSX/Figure 1/Figure 1-D/Quantificated image/NC/no.1/._NC BAT_no.1_RGB_Merge-1.tif
- Figure 1/Figure 1-D/Quantificated image/NC/no.1/NC BAT_no.1_RGB_PCPE-1_Cy5-2.tif
- __MACOSX/Figure 1/Figure 1-D/Quantificated image/NC/no.1/._NC BAT_no.1_RGB_PCPE-1_Cy5-2.tif
- Figure 1/Figure 1-D/Quantificated image/NC/no.1/NC BAT_no.1_RGB_Merge-4.tif
- __MACOSX/Figure 1/Figure 1-D/Quantificated image/NC/no.1/._NC BAT_no.1_RGB_Merge-4.tif
- Figure 1/Figure 1-D/Quantificated image/NC/no.1/NC BAT_no.1_RGB_PCPE-1_Cy5-4.tif
- __MACOSX/Figure 1/Figure 1-D/Quantificated image/NC/no.1/._NC BAT_no.1_RGB_PCPE-1_Cy5-4.tif
- Figure 1/Figure 1-D/Quantificated image/NC/no.3/NC BAT_no.3_RGB_Merge-3.tif
- __MACOSX/Figure 1/Figure 1-D/Quantificated image/NC/no.3/._NC BAT_no.3_RGB_Merge-3.tif
- Figure 1/Figure 1-D/Quantificated image/NC/no.3/NC BAT_no.3_RGB_Merge-2.tif
- __MACOSX/Figure 1/Figure 1-D/Quantificated image/NC/no.3/._NC BAT_no.3_RGB_Merge-2.tif
- Figure 1/Figure 1-D/Quantificated image/NC/no.3/NC BAT_no.3_RGB_Merge-1.tif
- __MACOSX/Figure 1/Figure 1-D/Quantificated image/NC/no.3/._NC BAT_no.3_RGB_Merge-1.tif
- Figure 1/Figure 1-D/Quantificated image/NC/no.3/NC BAT_no.3_RGB_Merge-4.tif
- __MACOSX/Figure 1/Figure 1-D/Quantificated image/NC/no.3/._NC BAT_no.3_RGB_Merge-4.tif
- Figure 1/Figure 1-D/Quantificated image/NC/no.3/NC BAT_no.3_RGB_WGA lectin_FITC-1.tif
- __MACOSX/Figure 1/Figure 1-D/Quantificated image/NC/no.3/._NC BAT_no.3_RGB_WGA lectin_FITC-1.tif
- Figure 1/Figure 1-D/Quantificated image/NC/no.3/NC BAT_no.3_RGB_WGA lectin_FITC-2.tif
- __MACOSX/Figure 1/Figure 1-D/Quantificated image/NC/no.3/._NC BAT_no.3_RGB_WGA lectin_FITC-2.tif
[truncated: 60 more entries]
