# Supplementary material for: PCPE-1, a brown adipose tissue-derived cytokine, promotes obesity-induced liver fibrosis
Source: EMBO J. 2024 Aug 19;43(21):4846–69. doi: 10.1038/s44318-024-00196-0 (PMC11535236; doi:10.1038/s44318-024-00196-0)
Supplement: Supplementary file 3 — Source data Fig. 1 [file 44318_2024_196_MOESM3_ESM.zip › Figure 1/Figure 1-M/Fig.1M.xlsx]

## Sheet: Fig.1M
	Quantification result of WB
	Sample	Actin	PCPE-1	Relative PCPE-1/Actin	Normalization
	NC-1	67564.3	55437.9	0.82052	1.35392
	NC-2	37861.1	32852.8	0.867719	1.4318
	NC-3	61082.9	30827.3	0.50468	0.83276
	NC-4	83270.1	22980.4	0.275974	0.455378
	NC-5	55934.2	31394.3	0.561273	0.926142
	HFD-1	84297.2	127768	1.51569	2.50099
	HFD-2	90132.8	125265	1.38978	2.29324
	HFD-3	90518.4	96556.1	1.0667	1.76014
	HFD-4	91134.1	59914.6	0.657434	1.08481
	HFD-5	104385	87038.2	0.833816	1.37586
