# Supplementary material for: PCPE-1, a brown adipose tissue-derived cytokine, promotes obesity-induced liver fibrosis
Source: EMBO J. 2024 Aug 19;43(21):4846–69. doi: 10.1038/s44318-024-00196-0 (PMC11535236; doi:10.1038/s44318-024-00196-0)
Supplement: Supplementary file 3 — Source data Fig. 1 [file 44318_2024_196_MOESM3_ESM.zip › Figure 1/Figure 1-D/Fig.1D.xlsx]

## Sheet: Fig.1D
	Relative PCPE-1 positive area
	Sample	Relative PCPE-1 positive area
	NC-1	1.18291
	NC-2	0.39249
	NC-3	1.35906
	NC-4	1.06554
	HFD-1	3.08835
	HFD-2	3.19036
	HFD-3	2.88066
	HFD-4	2.37447
