# Supplementary material for: PCPE-1, a brown adipose tissue-derived cytokine, promotes obesity-induced liver fibrosis
Source: EMBO J. 2024 Aug 19;43(21):4846–69. doi: 10.1038/s44318-024-00196-0 (PMC11535236; doi:10.1038/s44318-024-00196-0)
Supplement: Supplementary file 3 — Source data Fig. 1 [file 44318_2024_196_MOESM3_ESM.zip › Figure 1/Figure 1-C/Fig.1C.xlsx]

## Sheet: Fig.1C
	Pcolce copy number (copy/ugRNA)
	Sample	Pcolce (copy/ugRNA)
	BAT-NC-1	8030.6
	BAT-NC-2	10092
	BAT-NC-3	13518.7
	BAT-NC-4	10789
	BAT-HFD-1	29721.5
	BAT-HFD-2	28830.6
	BAT-HFD-3	25658.5
	BAT-HFD-4	34172.9
	Liver-NC-1	2997.64
	Liver-NC-2	2438.14
	Liver-NC-3	3117.26
	Liver-NC-4	2573.24
	Liver-HFD-1	6418.37
	Liver-HFD-2	7387.6
	Liver-HFD-3	8571.67
	Liver-HFD-4	6010.75
	eWAT-NC-1	1830.27
	eWAT-NC-2	1393.58
	eWAT-NC-3	2760.09
	eWAT-NC-4	5408.89
	eWAT-HFD-1	1393.82
	eWAT-HFD-2	2298.97
	eWAT-HFD-3	2107.85
	eWAT-HFD-4	1441.56
	Muscle-NC-1	2038.11
	Muscle-NC-2	1082.69
	Muscle-NC-3	1496.16
	Muscle-NC-4	1420.15
	Muscle-HFD-1	1666.64
	Muscle-HFD-2	1353.42
	Muscle-HFD-3	1266.62
	Muscle-HFD-4	1479.18
