# Supplementary material for: PCPE-1, a brown adipose tissue-derived cytokine, promotes obesity-induced liver fibrosis
Source: EMBO J. 2024 Aug 19;43(21):4846–69. doi: 10.1038/s44318-024-00196-0 (PMC11535236; doi:10.1038/s44318-024-00196-0)
Supplement: Supplementary file 3 — Source data Fig. 1 [file 44318_2024_196_MOESM3_ESM.zip › Figure 1/Figure 1-E/Fig.1E.xlsx]

## Sheet: Fig.1E
	Quantification result of WB
	Sample	Actin	PCPE-1	Relative PCPE-1/Actin	Normalization	Memo
	NC-1	25015.7	74909.5	2.9945		Outlier (when Relative value was analyzed)
	NC-2	44703.2	50413	1.12773	1.74718
	NC-3	130718	39165.6	0.29962	0.464199
	NC-4	112663	40684.7	0.361118	0.559478
	NC-5	64625	49017.6	0.758493	1.17513
	NC-6	108585	73872.5	0.68032	1.05402
	HFD-1	63567.8	122630	1.92912	2.98877
	HFD-2	35387.9	65497.6	1.85085	2.86751
	HFD-3	70961.7	63235.8	0.891126	1.38062
	HFD-4	58387.4	77099.3	1.32048	2.04581
	HFD-5	52483.7	108934	2.07557	3.21568
	HFD-6	80236.1	127561	1.58982	2.4631
