# Supplementary material for: PCPE-1, a brown adipose tissue-derived cytokine, promotes obesity-induced liver fibrosis
Source: EMBO J. 2024 Aug 19;43(21):4846–69. doi: 10.1038/s44318-024-00196-0 (PMC11535236; doi:10.1038/s44318-024-00196-0)
Supplement: Supplementary file 3 — Source data Fig. 1 [file 44318_2024_196_MOESM3_ESM.zip › Figure 1/Figure 1-L/Fig.1L.xlsx]

## Sheet: Fig.1L
	Relative gene expression (qPCR)
	Sample	Col1a1	60S	ΔCP	ΔΔCP	relative change	Memo			ΔCP used for analysis
	NC-1	32.46	23.1	9.36	0.3475	0.785945				9.36
	NC-2	32.15	23.21	8.94	-0.0725	1.05154				8.94
	NC-3	31.65	23.34	8.31	-0.7025	1.62732				8.31
	NC-4	31.71	23.37	8.34	-0.6725	1.59383				8.34
	NC-5	29.62	23.5	6.12	-2.8925	7.42556	Abnormal value (when relative change was analyzed )			6.12
	NC-6	33.79	23.36	10.43	1.4175	0.37436				10.43
	NC-7	34.57	23.43	11.14	2.1275	0.228854				11.14
	NC-8	32.71	23.25	9.46	0.4475	0.733312				9.46
	HFD-1	28.2	23.1	5.1	-3.9125	15.0584			avg	9.0125
	HFD-2	28.67	23.76	4.91	-4.1025	17.1781
	HFD-3	27.73	23.75	3.98	-5.0325	32.7291
	HFD-4	27.74	23.25	4.49	-4.5225	22.9831
	HFD-5	27.71	23.64	4.07	-4.9425	30.7497
	HFD-6	34.1	23.32	10.78	1.7675	0.293717
	HFD-7	30.23	23.51	6.72	-2.2925	4.89904
	HFD-8	29.73	23.31	6.42	-2.5925	6.03143
	HFD-9	29.66	23.73	5.93	-3.0825	8.47081
	HFD-10	30.15	23.45	6.7	-2.3125	4.96743
	HFD-11	28.94	23.45	5.49	-3.5225	11.4915
	Sample	Ctgf	60S	ΔCP	ΔΔCP	relative change	Memo			ΔCP used for analysis
	NC-1	26.95	23.1	3.85	0.278571	0.824407				3.85
	NC-2	27.22	23.21	4.01	0.438571	0.737865				4.01
	NC-3	26.75	23.34	3.41	-0.161429	1.11839				3.41
	NC-4	26.57	23.37	3.2	-0.371429	1.29363				3.2
	NC-5	25.56	23.5	2.06			Outlier (when ΔCP was analyzed )
	NC-6	27.13	23.36	3.77	0.198571	0.871413				3.77
	NC-7	27.01	23.43	3.58	0.00857143	0.994076				3.58
	NC-8	26.43	23.25	3.18	-0.391429	1.31169				3.18
	HFD-1	25.34	23.1	2.24	-1.33143	2.51652			avg	3.57143
	HFD-2	26.1	23.76	2.34	-1.23143	2.34799
	HFD-3	25.27	23.75	1.52	-2.05143	4.14516
	HFD-4	25.14	23.25	1.89	-1.68143	3.20745
	HFD-5	25.33	23.64	1.69	-1.88143	3.6844
	HFD-6	26.84	23.32	3.52	-0.0514286	1.03629
	HFD-7	25.26	23.51	1.75	-1.82143	3.53431
	HFD-8	24.46	23.31	1.15	-2.42143	5.35701
	HFD-9	24.96	23.73	1.23	-2.34143	5.06804
	HFD-10	24.66	23.45	1.21	-2.36143	5.13879
	HFD-11	24.77	23.45	1.32	-2.25143	4.76154
	Sample	Tgfb1	60S	ΔCP	ΔΔCP	relative change	Memo			ΔCP used for analysis
	NC-1	29.27	23.1	6.17	-0.0371429	1.02608				6.17
	NC-2	29.14	23.21	5.93	-0.277143	1.21179				5.93
	NC-3	29.38	23.34	6.04	-0.167143	1.12283				6.04
	NC-4	29.68	23.37	6.31	0.102857	0.931187				6.31
	NC-5	28.57	23.5	5.07			Outlier (when ΔCP was analyzed )
	NC-6	29.52	23.36	6.16	-0.0471429	1.03322				6.16
	NC-7	29.85	23.43	6.42	0.212857	0.862827				6.42
	NC-8	29.67	23.25	6.42	0.212857	0.862827				6.42
	HFD-1	27.71	23.1	4.61	-1.59714	3.02544			avg	6.20714
	HFD-2	28.24	23.76	4.48	-1.72714	3.31072
	HFD-3	27.79	23.75	4.04	-2.16714	4.49133
	HFD-4	27.87	23.25	4.62	-1.58714	3.00454
	HFD-5	28.05	23.64	4.41	-1.79714	3.47531
	HFD-6	29.51	23.32	6.19	-0.0171429	1.01195
	HFD-7	28.55	23.51	5.04	-1.16714	2.24567
	HFD-8	27.6	23.31	4.29	-1.91714	3.77674
	HFD-9	28.67	23.73	4.94	-1.26714	2.40684
	HFD-10	28.2	23.45	4.75	-1.45714	2.74564
	HFD-11	28.54	23.45	5.09	-1.11714	2.16917
	Sample	Ccl2	60S	ΔCP	ΔΔCP	relative change	Memo			ΔCP used for analysis
	NC-1	33.6	23.1	10.5	-0.784286	1.72224				10.5
	NC-2	33.9	23.21	10.69	-0.594286	1.50972				10.69
	NC-3	36.07	23.34	12.73	1.44571	0.36711				12.73
	NC-4	35.57	23.37	12.2	0.915714	0.530081				12.2
	NC-5	31.52	23.5	8.02			Outlier (when ΔCP was analyzed )
	NC-6	34.15	23.36	10.79	-0.494286	1.40862				10.79
	NC-7	34.88	23.43	11.45	0.165714	0.891487				11.45
	NC-8	33.88	23.25	10.63	-0.654286	1.57384				10.63
	HFD-1	30.6	23.1	7.5	-3.78429	13.7779			avg	11.2843
	HFD-2	31.16	23.76	7.4	-3.88429	14.7668
	HFD-3	31.28	23.75	7.53	-3.75429	13.4944
	HFD-4	31.11	23.25	7.86	-3.42429	10.7353
	HFD-5	31.8	23.64	8.16	-3.12429	8.71974
	HFD-6	33.97	23.32	10.65	-0.634286	1.55217
	HFD-7	31.89	23.51	8.38	-2.90429	7.48647
	HFD-8	30.1	23.31	6.79	-4.49429	22.538
	HFD-9	30.81	23.73	7.08	-4.20429	18.4339
	HFD-10	32	23.45	8.55	-2.73429	6.65429
	HFD-11	31.52	23.45	8.07	-3.21429	9.28104
	Sample	Tnf	60S	ΔCP	ΔΔCP	relative change	Memo			ΔCP used for analysis
	NC-1	33.65	23.1	10.55	-1.09143	2.13085				10.55
	NC-2	35.56	23.21	12.35	0.708571	0.611926				12.35
	NC-3	36.01	23.34	12.67	1.02857	0.490195				12.67
	NC-4	34.98	23.37	11.61	-0.0314286	1.02202				11.61
	NC-5	33.49	23.5	9.99	-1.65143	3.14145	Outlier (when relative change was analyzed )			9.99
	NC-6	35.68	23.36	12.32	0.678571	0.624784				12.32
	NC-7	40	23.43	16.57			Outlier (when ΔCP was analyzed )
	NC-8	35.25	23.25	12	0.358571	0.779936				12
	HFD-1	32.75	23.1	9.65	-1.99143	3.97631			avg	11.6414
	HFD-2	33.91	23.76	10.15	-1.49143	2.81167
	HFD-3	32.69	23.75	8.94	-2.70143	6.50446
	HFD-4	33.18	23.25	9.93	-1.71143	3.27485
	HFD-5	33	23.64	9.36	-2.28143	4.86159
	HFD-6	32.34	23.32	9.02	-2.62143	6.15359
	HFD-7	34.08	23.51	10.57	-1.07143	2.10151
	HFD-8	32.69	23.31	9.38	-2.26143	4.79466
	HFD-9	33.98	23.73	10.25	-1.39143	2.62338
	HFD-10	33.75	23.45	10.3	-1.34143	2.53402
	HFD-11	34.65	23.45	11.2	-0.441429	1.35795
