# Supplementary material for: PCPE-1, a brown adipose tissue-derived cytokine, promotes obesity-induced liver fibrosis
Source: EMBO J. 2024 Aug 19;43(21):4846–69. doi: 10.1038/s44318-024-00196-0 (PMC11535236; doi:10.1038/s44318-024-00196-0)
Supplement: Supplementary file 3 — Source data Fig. 1 [file 44318_2024_196_MOESM3_ESM.zip › Figure 1/Figure 1-K/Fig.1K.xlsx]

## Sheet: Fig.1K
	mouse Collagen I levels in liver by ELISA analysis
	Sample	mouse Collagen I (μg/μg protein)
	NC-1	0.222149
	NC-2	0.234788
	NC-3	0.181372
	NC-4	0.201905
	NC-5	0.18898
	NC-6	0.282905
	NC-7	0.177281
	NC-8	0.24247
	NC-9	0.179781
	NC-10	0.221283
	HFD-1	0.463557
	HFD-2	0.599996
	HFD-3	0.531186
	HFD-4	0.389203
	HFD-5	0.383771
	HFD-6	0.675951
	HFD-7	0.48929
	HFD-8	0.376675
	HFD-9	0.377553
	HFD-10	0.537901
