# Supplementary material for: PCPE-1, a brown adipose tissue-derived cytokine, promotes obesity-induced liver fibrosis
Source: EMBO J. 2024 Aug 19;43(21):4846–69. doi: 10.1038/s44318-024-00196-0 (PMC11535236; doi:10.1038/s44318-024-00196-0)
Supplement: Supplementary file 3 — Source data Fig. 1 [file 44318_2024_196_MOESM3_ESM.zip › Figure 1/Figure 1-N/Fig.1N.xlsx]

## Sheet: Fig.1N
	Human PCPE-1 levels (ng/ml) in serum by ELISA analysis
	Sample	PCPE-1 (ng/ml)	Memo
	Con1	1.24
	Con2	0.57
	Con3	0.13
	Con4	0.12
	Con5	0.98
	Con6	0.33
	Con7	1.18
	Con8	0
	Con9	0.19
	Con10	0
	NASH1	0
	NASH2	0.61
	NASH3	0.15
	NASH4	1.42
	NASH5	0
	NASH6	0.98
	NASH7	0.84
	NASH8	0
	NASH9	3.06
	NASH10	0
	NASH11	0.27
	NASH12	1.36
	NASH13	0.32
	NASH14	0.26
	NASH15	0
	NASH16	1.26
	NASH17	2.83
	NASH18	4.45	Outlier
	NASH19	1.38
	NASH20	0.33
	NASH21	0.52
	NASH22	0.1
	NASH23	0
	NASH24	2.79
	NASH25	0.69
	NASH26	0.83
	NASH27	1.19
	NASH28	3.83
	NASH29	0.41
	NASH30	1.08
	NASH31	0.06
	NASH32	1.07
	NASH33	1.03
	NASH34	6.16	Outlier
	NASH35	0.71
	NASH36	2.13
	NASH37	0.16
	NASH38	1.86
	NASH39	1.04
	NASH40	0.38
	NASH41	3.26
	NASH42	2.97
	NASH43	5.07	Outlier
	NASH44	2.31
	NASH45	0
	For this study, all values including outlier were analyzed.
