# Supplementary material for: PCPE-1, a brown adipose tissue-derived cytokine, promotes obesity-induced liver fibrosis
Source: EMBO J. 2024 Aug 19;43(21):4846–69. doi: 10.1038/s44318-024-00196-0 (PMC11535236; doi:10.1038/s44318-024-00196-0)
Supplement: Supplementary file 3 — Source data Fig. 1 [file 44318_2024_196_MOESM3_ESM.zip › Figure 1/Figure 1-I/Fig.1I.xlsx]

## Sheet: Fig.1I
	ALT levels (pg/ml) in plasma by ELISA analysis
	Sample	ALT (pg/ml)	Memo
	NC-1	3099.97
	NC-2	3226.57
	NC-3	5676.11	outlier
	NC-4	3446.27
	NC-5	3860.89
	NC-6	3904.89
	NC-7	4480.15
	HFD-1	27900.4
	HFD-2	31098.5
	HFD-3	30628.7
	HFD-4	29494.6
	HFD-5	30924.6
	HFD-6	28954
	HFD-7	29518.3
	HFD-8	30751.7
