# Supplementary material for: PCPE-1, a brown adipose tissue-derived cytokine, promotes obesity-induced liver fibrosis
Source: EMBO J. 2024 Aug 19;43(21):4846–69. doi: 10.1038/s44318-024-00196-0 (PMC11535236; doi:10.1038/s44318-024-00196-0)
Supplement: Supplementary file 3 — Source data Fig. 1 [file 44318_2024_196_MOESM3_ESM.zip › Figure 1/Figure 1-F/Fig.1F.xlsx]

## Sheet: Fig.1F
	mouse PCPE-1 levels (ng/ml) in plasma by ELISA analysis
	Sample	PCPE-1 (ng/ml)
	NC-1	8.23
	NC-2	3.6
	NC-3	7.61
	NC-4	4.39
	NC-5	2.09
	NC-6	7.87
	NC-7	5.29
	HFD-1	10.81
	HFD-2	8.32
	HFD-3	13.45
	HFD-4	11.01
	HFD-5	10.31
	HFD-6	12.37
	HFD-7	11.53
	HFD-8	6.44
