# Supplementary material for: PCPE-1, a brown adipose tissue-derived cytokine, promotes obesity-induced liver fibrosis
Source: EMBO J. 2024 Aug 19;43(21):4846–69. doi: 10.1038/s44318-024-00196-0 (PMC11535236; doi:10.1038/s44318-024-00196-0)
Supplement: Supplementary file 3 — Source data Fig. 1 [file 44318_2024_196_MOESM3_ESM.zip › Figure 1/Figure 1-A/Fig.1A.xlsx]

## Sheet: Fig.1A
	GSE221854
	Mouse Entrez Gene ID	Human Entrez Gene ID	Symbol	Description	Mean control	Mean knockout	knockout vs control fold change	knockout vs control p value	log2 (expression), control 1	log2 (expression), control 2	log2 (expression), control 3	log2 (expression), control 4	log2 (expression), knockout 1	log2 (expression), knockout 2	log2 (expression), knockout 3	log2 (expression), knockout 4
	18542	5118	Pcolce	procollagen C-endopeptidase enhancer protein	7.60426	9.85089	4.81627	<0.001	7.63605	7.6256	7.77416	7.38124	9.35478	10.0886	10.0575	9.9027
	16007	3491	Ccn1 (Cyr61)	cysteine rich protein 61	6.50352	8.08615	3.73957	0.066	6.96623	6.51679	6.10267	6.42838	8.34225	6.09814	9.10362	8.80061
	21825	7057	Thbs1	thrombospondin 1	5.28005	6.89743	3.47955	0.008	5.31007	5.08279	5.26731	5.46005	8.03137	6.08213	6.66672	6.80951
	16011	3488	Igfbp5	insulin-like growth factor binding protein 5	5.42355	7.03959	3.16984	<0.001	5.46049	5.22259	5.48973	5.5214	6.47901	7.58231	6.9742	7.12286
	209378	80760	Itih5	inter-alpha (globulin) inhibitor H5	6.83435	8.253	2.68156	<0.001	6.65767	6.67554	7.14402	6.86015	7.91376	8.55809	8.30533	8.23481
	GSE28440
	Mouse Entrez Gene ID	Human Entrez Gene ID	Symbol	Description	Mean control	Mean DIO	DIO vs control fold change	DIO vs control p value	log2 (expression), control 1	log2 (expression), control 2	log2 (expression), control 3	log2 (expression), DIO 1	log2 (expression), DIO 2	log2 (expression), DIO 3
	18542	5118	Pcolce	procollagen C-endopeptidase enhancer protein	10.2512	11.0966	1.79672	0.003	10.3654	10.3158	10.0725	11.1971	11.1707	10.922
	16007	3491	Ccn1 (Cyr61)	cysteine rich protein 61	8.55886	9.51477	1.9398	0.011	8.48743	8.54753	8.64163	9.91499	9.19908	9.43025
	21825	7057	Thbs1	thrombospondin 1	8.59856	9.72493	2.18309	0.033	8.48937	8.67614	8.63018	10.3891	9.23388	9.55186
	16011	3488	Igfbp5	insulin-like growth factor binding protein 5	9.83908	10.1337	1.22652	0.0138444	9.89036	9.92053	9.70635	10.1672	10.0778	10.156
	209378	80760	Itih5	inter-alpha (globulin) inhibitor H5	10.4528	10.8129	1.28357	0.092	10.7097	10.2572	10.3914	10.6985	10.9999	10.7404
