# Supplementary material for: PCPE-1, a brown adipose tissue-derived cytokine, promotes obesity-induced liver fibrosis
Source: EMBO J. 2024 Aug 19;43(21):4846–69. doi: 10.1038/s44318-024-00196-0 (PMC11535236; doi:10.1038/s44318-024-00196-0)
Supplement: Supplementary file 3 — Source data Fig. 1 [file 44318_2024_196_MOESM3_ESM.zip › Figure 1/Figure 1-H/Fig.1H.xlsx]

## Sheet: Fig.1H
	TG levels (nmole/μg protein) in liver by ELISA analysis
	Sample	TG (nmole/μg protein)	Memo
	NC-1	0.3
	NC-2	0.28
	NC-3	0.12	Outlier
	NC-4	0.21
	NC-5	0.3
	NC-6	0.55	Abnormal value
	NC-7	0.39
	NC-8	0.32
	NC-9	0.31
	NC-10	0.23
	NC-11	0.26
	HFD-1	1.23
	HFD-2	1.31
	HFD-3	1.23
	HFD-4	1.24
	HFD-5	1.24
	HFD-6	2.34
	HFD-7	3.7	Outlier
	HFD-8	3.51	Outlier
	HFD-9	1.91
	HFD-10	1.75
	HFD-11	1.67
	HFD-12	1.29
	HFD-13	1.51
