# Supplementary material for: PCPE-1, a brown adipose tissue-derived cytokine, promotes obesity-induced liver fibrosis
Source: EMBO J. 2024 Aug 19;43(21):4846–69. doi: 10.1038/s44318-024-00196-0 (PMC11535236; doi:10.1038/s44318-024-00196-0)
Supplement: Supplementary file 4 — Source data Fig. 2 [file 44318_2024_196_MOESM4_ESM.zip]

Archive with 165 entries (134 files):
- Figure 2/
- Figure 2/Figure 2-J/
- Figure 2/Figure 2-M/
- Figure 2/Figure 2-D/
- Figure 2/Figure 2-C/
- Figure 2/Figure 2-Q/
- Figure 2/Figure 2-B/
- Figure 2/Figure 2-E/
- Figure 2/Figure 2-L/
- Figure 2/Figure 2-K/
- Figure 2/Figure 2-P/
- Figure 2/Figure 2-R/
- Figure 2/Figure 2-N/
- Figure 2/Figure 2-I/
- Figure 2/Figure 2-G/
- Figure 2/Figure 2-F/
- Figure 2/Figure 2-A/
- Figure 2/Figure 2-H/
- Figure 2/Figure 2-O/
- Figure 2/Figure 2-J/Fig.2J.png
- __MACOSX/Figure 2/Figure 2-J/._Fig.2J.png
- Figure 2/Figure 2-M/Fig.2M.xlsx
- __MACOSX/Figure 2/Figure 2-M/._Fig.2M.xlsx
- Figure 2/Figure 2-M/Fig.2M.png
- __MACOSX/Figure 2/Figure 2-M/._Fig.2M.png
- Figure 2/Figure 2-D/Fig.2D.png
- __MACOSX/Figure 2/Figure 2-D/._Fig.2D.png
- Figure 2/Figure 2-D/Quantificated image/
- __MACOSX/Figure 2/Figure 2-D/._Quantificated image
- Figure 2/Figure 2-D/Fig.2D.xlsx
- __MACOSX/Figure 2/Figure 2-D/._Fig.2D.xlsx
- Figure 2/Figure 2-D/Demonstrated image/
- __MACOSX/Figure 2/Figure 2-D/._Demonstrated image
- Figure 2/Figure 2-C/Fig.2C.png
- __MACOSX/Figure 2/Figure 2-C/._Fig.2C.png
- Figure 2/Figure 2-C/Fig.2C.xlsx
- __MACOSX/Figure 2/Figure 2-C/._Fig.2C.xlsx
- Figure 2/Figure 2-Q/Fig.2Q.png
- __MACOSX/Figure 2/Figure 2-Q/._Fig.2Q.png
- Figure 2/Figure 2-Q/Fig.2Q.xlsx
- __MACOSX/Figure 2/Figure 2-Q/._Fig.2Q.xlsx
- Figure 2/Figure 2-B/Fig.2B.png
- __MACOSX/Figure 2/Figure 2-B/._Fig.2B.png
- Figure 2/Figure 2-B/Quantificated image/
- Figure 2/Figure 2-B/Demonstrated image/
- Figure 2/Figure 2-E/Fig.2E.png
- __MACOSX/Figure 2/Figure 2-E/._Fig.2E.png
- Figure 2/Figure 2-E/Demonstrated image/
- __MACOSX/Figure 2/Figure 2-E/._Demonstrated image
- Figure 2/Figure 2-L/Fig.2L.xlsx
- __MACOSX/Figure 2/Figure 2-L/._Fig.2L.xlsx
- Figure 2/Figure 2-L/Quantificated image/
- __MACOSX/Figure 2/Figure 2-L/._Quantificated image
- Figure 2/Figure 2-L/Demonstrated image/
- __MACOSX/Figure 2/Figure 2-L/._Demonstrated image
- Figure 2/Figure 2-L/Fig.2L.png
- __MACOSX/Figure 2/Figure 2-L/._Fig.2L.png
- Figure 2/Figure 2-K/Fig.2K.xlsx
- __MACOSX/Figure 2/Figure 2-K/._Fig.2K.xlsx
- Figure 2/Figure 2-K/Fig.2K.png
- __MACOSX/Figure 2/Figure 2-K/._Fig.2K.png
- Figure 2/Figure 2-P/Fig.2P.png
- __MACOSX/Figure 2/Figure 2-P/._Fig.2P.png
- Figure 2/Figure 2-P/Fig.2P.xlsx
- __MACOSX/Figure 2/Figure 2-P/._Fig.2P.xlsx
- Figure 2/Figure 2-R/Fig.2R.png
- __MACOSX/Figure 2/Figure 2-R/._Fig.2R.png
- Figure 2/Figure 2-R/Fig.2R.xlsx
- __MACOSX/Figure 2/Figure 2-R/._Fig.2R.xlsx
- Figure 2/Figure 2-N/Fig.2N.png
- __MACOSX/Figure 2/Figure 2-N/._Fig.2N.png
- Figure 2/Figure 2-N/Demonstrated image/
- __MACOSX/Figure 2/Figure 2-N/._Demonstrated image
- Figure 2/Figure 2-I/Fig.2I.png
- __MACOSX/Figure 2/Figure 2-I/._Fig.2I.png
- Figure 2/Figure 2-I/Fig.2I.xlsx
- __MACOSX/Figure 2/Figure 2-I/._Fig.2I.xlsx
- Figure 2/Figure 2-G/Fig.2G.png
- __MACOSX/Figure 2/Figure 2-G/._Fig.2G.png
- Figure 2/Figure 2-G/Fig.2G.xlsx
- __MACOSX/Figure 2/Figure 2-G/._Fig.2G.xlsx
- Figure 2/Figure 2-F/Fig.2F.png
- __MACOSX/Figure 2/Figure 2-F/._Fig.2F.png
- Figure 2/Figure 2-F/Fig.2F.xlsx
- __MACOSX/Figure 2/Figure 2-F/._Fig.2F.xlsx
- Figure 2/Figure 2-A/Fig.2A.png
- __MACOSX/Figure 2/Figure 2-A/._Fig.2A.png
- Figure 2/Figure 2-A/Fig.2A.xlsx
- __MACOSX/Figure 2/Figure 2-A/._Fig.2A.xlsx
- Figure 2/Figure 2-H/.DS_Store
- __MACOSX/Figure 2/Figure 2-H/._.DS_Store
- Figure 2/Figure 2-H/Fig.2H.xlsx
- __MACOSX/Figure 2/Figure 2-H/._Fig.2H.xlsx
- Figure 2/Figure 2-H/Fig.2H.png
- __MACOSX/Figure 2/Figure 2-H/._Fig.2H.png
- Figure 2/Figure 2-O/Fig.2O.xlsx
- __MACOSX/Figure 2/Figure 2-O/._Fig.2O.xlsx
- Figure 2/Figure 2-O/Fig.2O.png
- __MACOSX/Figure 2/Figure 2-O/._Fig.2O.png
- Figure 2/Figure 2-D/Quantificated image/.DS_Store
- __MACOSX/Figure 2/Figure 2-D/Quantificated image/._.DS_Store
- Figure 2/Figure 2-D/Quantificated image/Actin.tif
- __MACOSX/Figure 2/Figure 2-D/Quantificated image/._Actin.tif
- Figure 2/Figure 2-D/Quantificated image/PCPE-1.tif
- __MACOSX/Figure 2/Figure 2-D/Quantificated image/._PCPE-1.tif
- Figure 2/Figure 2-D/Demonstrated image/.DS_Store
- __MACOSX/Figure 2/Figure 2-D/Demonstrated image/._.DS_Store
- Figure 2/Figure 2-D/Demonstrated image/Actin.tif
- __MACOSX/Figure 2/Figure 2-D/Demonstrated image/._Actin.tif
- Figure 2/Figure 2-D/Demonstrated image/PCPE-1.tif
- __MACOSX/Figure 2/Figure 2-D/Demonstrated image/._PCPE-1.tif
- Figure 2/Figure 2-B/Quantificated image/.DS_Store
- __MACOSX/Figure 2/Figure 2-B/Quantificated image/._.DS_Store
- Figure 2/Figure 2-B/Quantificated image/Actin.tif
- __MACOSX/Figure 2/Figure 2-B/Quantificated image/._Actin.tif
- Figure 2/Figure 2-B/Quantificated image/PCPE-1.tif
- __MACOSX/Figure 2/Figure 2-B/Quantificated image/._PCPE-1.tif
- Figure 2/Figure 2-B/Demonstrated image/.DS_Store
- __MACOSX/Figure 2/Figure 2-B/Demonstrated image/._.DS_Store
- Figure 2/Figure 2-B/Demonstrated image/Actin.tif
- __MACOSX/Figure 2/Figure 2-B/Demonstrated image/._Actin.tif
- Figure 2/Figure 2-B/Demonstrated image/PCPE-1.tif
- __MACOSX/Figure 2/Figure 2-B/Demonstrated image/._PCPE-1.tif
- Figure 2/Figure 2-E/Demonstrated image/HFD Con/
- __MACOSX/Figure 2/Figure 2-E/Demonstrated image/._HFD Con
- Figure 2/Figure 2-E/Demonstrated image/.DS_Store
- __MACOSX/Figure 2/Figure 2-E/Demonstrated image/._.DS_Store
- Figure 2/Figure 2-E/Demonstrated image/HFD BAT Pcolce KO/
- __MACOSX/Figure 2/Figure 2-E/Demonstrated image/._HFD BAT Pcolce KO
- Figure 2/Figure 2-L/Quantificated image/Tubulin.tif
- __MACOSX/Figure 2/Figure 2-L/Quantificated image/._Tubulin.tif
- Figure 2/Figure 2-L/Quantificated image/.DS_Store
- __MACOSX/Figure 2/Figure 2-L/Quantificated image/._.DS_Store
- Figure 2/Figure 2-L/Quantificated image/PCPE-1.tif
- __MACOSX/Figure 2/Figure 2-L/Quantificated image/._PCPE-1.tif
- Figure 2/Figure 2-L/Demonstrated image/Tubulin.tif
- __MACOSX/Figure 2/Figure 2-L/Demonstrated image/._Tubulin.tif
- Figure 2/Figure 2-L/Demonstrated image/.DS_Store
- __MACOSX/Figure 2/Figure 2-L/Demonstrated image/._.DS_Store
- Figure 2/Figure 2-L/Demonstrated image/PCPE-1.tif
- __MACOSX/Figure 2/Figure 2-L/Demonstrated image/._PCPE-1.tif
- Figure 2/Figure 2-N/Demonstrated image/NC AAV-mPcolce/
- __MACOSX/Figure 2/Figure 2-N/Demonstrated image/._NC AAV-mPcolce
- Figure 2/Figure 2-N/Demonstrated image/.DS_Store
- __MACOSX/Figure 2/Figure 2-N/Demonstrated image/._.DS_Store
- Figure 2/Figure 2-N/Demonstrated image/NC Mock/
- __MACOSX/Figure 2/Figure 2-N/Demonstrated image/._NC Mock
- Figure 2/Figure 2-E/Demonstrated image/HFD Con/.DS_Store
- __MACOSX/Figure 2/Figure 2-E/Demonstrated image/HFD Con/._.DS_Store
- Figure 2/Figure 2-E/Demonstrated image/HFD Con/HFD Liver Con high mag.tif
- __MACOSX/Figure 2/Figure 2-E/Demonstrated image/HFD Con/._HFD Liver Con high mag.tif
- Figure 2/Figure 2-E/Demonstrated image/HFD Con/HFD Liver Con.tiff
- __MACOSX/Figure 2/Figure 2-E/Demonstrated image/HFD Con/._HFD Liver Con.tiff
- Figure 2/Figure 2-E/Demonstrated image/HFD BAT Pcolce KO/BAT PcolceKO HFD high mag.tif
- __MACOSX/Figure 2/Figure 2-E/Demonstrated image/HFD BAT Pcolce KO/._BAT PcolceKO HFD high mag.tif
- Figure 2/Figure 2-E/Demonstrated image/HFD BAT Pcolce KO/BAT PcolceKO HFD.tif
- __MACOSX/Figure 2/Figure 2-E/Demonstrated image/HFD BAT Pcolce KO/._BAT PcolceKO HFD.tif
- Figure 2/Figure 2-N/Demonstrated image/NC AAV-mPcolce/NC-AAV-mPcolce-4x.tif
- __MACOSX/Figure 2/Figure 2-N/Demonstrated image/NC AAV-mPcolce/._NC-AAV-mPcolce-4x.tif
- Figure 2/Figure 2-N/Demonstrated image/NC AAV-mPcolce/NC-AAV-mPcolce-20x.tif
- __MACOSX/Figure 2/Figure 2-N/Demonstrated image/NC AAV-mPcolce/._NC-AAV-mPcolce-20x.tif
- Figure 2/Figure 2-N/Demonstrated image/NC Mock/NC-Mock-20x.tif
- __MACOSX/Figure 2/Figure 2-N/Demonstrated image/NC Mock/._NC-Mock-20x.tif
- Figure 2/Figure 2-N/Demonstrated image/NC Mock/NC-Mock-4x.tif
- __MACOSX/Figure 2/Figure 2-N/Demonstrated image/NC Mock/._NC-Mock-4x.tif
