# Supplementary material for: PCPE-1, a brown adipose tissue-derived cytokine, promotes obesity-induced liver fibrosis
Source: EMBO J. 2024 Aug 19;43(21):4846–69. doi: 10.1038/s44318-024-00196-0 (PMC11535236; doi:10.1038/s44318-024-00196-0)
Supplement: Supplementary file 4 — Source data Fig. 2 [file 44318_2024_196_MOESM4_ESM.zip › Figure 2/Figure 2-M/Fig.2M.xlsx]

## Sheet: Fig.2M
	mouse PCPE-1 levels in plasma by ELISA analysis
	Sample	mouse PCPE-1 (ng/mL)	Memo
	Mock-1	4.0202	outlier
	Mock-2	3.47557
	Mock-3	3.13407
	Mock-4	3.08999
	Mock-5	3.20718
	AAV-mPcolce-1	5.3883
	AAV-mPcolce-2	13.4334
	AAV-mPcolce-3	7.98281
	AAV-mPcolce-4	9.18192
	AAV-mPcolce-5	3.79414
