# Supplementary material for: PCPE-1, a brown adipose tissue-derived cytokine, promotes obesity-induced liver fibrosis
Source: EMBO J. 2024 Aug 19;43(21):4846–69. doi: 10.1038/s44318-024-00196-0 (PMC11535236; doi:10.1038/s44318-024-00196-0)
Supplement: Supplementary file 4 — Source data Fig. 2 [file 44318_2024_196_MOESM4_ESM.zip › Figure 2/Figure 2-D/Fig.2D.xlsx]

## Sheet: Fig.2D
	Quantification result of WB
	Sample	Actin	PCPE-1	Relative PCPE-1/Actin	Normalization	Memo			HFD Con
	HFD Con-1	155558	93772.7	0.602816	0.999371			no.1	0.602816
	HFD Con-2	127812	107880	0.844054		Outlier(when Relative value was analyzed )		no.2
	HFD Con-3	137880	44799.6	0.324917		Outlier(when Relative value was analyzed )		no.3
	HFD Con-4	115053	62916.9	0.546849	0.906588			no.4	0.546849
	HFD Con-5	122707	80976.8	0.65992	1.09404			no.5	0.65992
	HFD BAT Pcolce KO-1	108579	51729.3	0.476421	0.789829			mean	0.603195
	HFD BAT Pcolce KO-2	95333.9	34279.6	0.359574	0.596115
	HFD BAT Pcolce KO-3	98589	18219.6	0.184803	0.306374
	HFD BAT Pcolce KO-4	148992	29913.8	0.200775	0.332852
	HFD BAT Pcolce KO-5	137794	37098.7	0.269232	0.446343
