# Supplementary material for: PCPE-1, a brown adipose tissue-derived cytokine, promotes obesity-induced liver fibrosis
Source: EMBO J. 2024 Aug 19;43(21):4846–69. doi: 10.1038/s44318-024-00196-0 (PMC11535236; doi:10.1038/s44318-024-00196-0)
Supplement: Supplementary file 4 — Source data Fig. 2 [file 44318_2024_196_MOESM4_ESM.zip › Figure 2/Figure 2-C/Fig.2C.xlsx]

## Sheet: Fig.2C
	mouse PCPE-1 levels (ng/ml) in plasma by ELISA analysis
	Sample	PCPE-1 (ng/ml)	Memo
	Con-HFD-1	9.82
	Con-HFD-2	6.84
	Con-HFD-3	13.01
	Con-HFD-4	12.9
	Con-HFD-5	6.84
	Con-HFD-6	13.89
	BAT-Pcolce KO-HFD-1	4.66
	BAT-Pcolce KO-HFD-2	7.61	outlier
	BAT-Pcolce KO-HFD-3	4.66
	BAT-Pcolce KO-HFD-4	4.53
	BAT-Pcolce KO-HFD-5	2
	BAT-Pcolce KO-HFD-6	3.11
