# Supplementary material for: PCPE-1, a brown adipose tissue-derived cytokine, promotes obesity-induced liver fibrosis
Source: EMBO J. 2024 Aug 19;43(21):4846–69. doi: 10.1038/s44318-024-00196-0 (PMC11535236; doi:10.1038/s44318-024-00196-0)
Supplement: Supplementary file 4 — Source data Fig. 2 [file 44318_2024_196_MOESM4_ESM.zip › Figure 2/Figure 2-Q/Fig.2Q.xlsx]

## Sheet: Fig.2Q
	mouse ALT levels in plasma by ELISA analysis
	Sample	mouse ALT (pg/ml)
	Mock-1	5326.72
	Mock-2	6909.55
	Mock-3	3279.16
	Mock-4	3252.81
	Mock-5	4907.32
	AAV-mPcolce-1	4471.94
	AAV-mPcolce-2	3206.96
	AAV-mPcolce-3	3332.15
	AAV-mPcolce-4	4775.62
	AAV-mPcolce-5	4758.29
