# Supplementary material for: PCPE-1, a brown adipose tissue-derived cytokine, promotes obesity-induced liver fibrosis
Source: EMBO J. 2024 Aug 19;43(21):4846–69. doi: 10.1038/s44318-024-00196-0 (PMC11535236; doi:10.1038/s44318-024-00196-0)
Supplement: Supplementary file 4 — Source data Fig. 2 [file 44318_2024_196_MOESM4_ESM.zip › Figure 2/Figure 2-L/Fig.2L.xlsx]

## Sheet: Fig.2L
	Quantification result of WB
	Sample	Tubulin	PCPE-1	Relative PCPE-1/Actin	Normalization	Memo			Mock
	Mock-1	26028.6	25198.3	0.968098	0.786949			Mock-1	0.968098
	Mock-2	13808.5	18541.9	1.34279	1.09153			Mock-2	1.34279
	Mock-3	11529.6	13636.9	1.18277	0.961454			Mock-3	1.18277
	Mock-4	12300	15999.4	1.30077	1.05737			Mock-4	1.30077
	Mock-5	11318.2	15353.5	1.35653	1.1027			Mock-5	1.35653
	AAV-mPcolce-1	14232.8	16223.6	1.13988	0.926584	outlier		Avg	1.23019
	AAV-mPcolce-2	13573.3	23339.1	1.71949	1.39774
	AAV-mPcolce-3	13063.8	25063	1.91851	1.55952
	AAV-mPcolce-4	13764.6	26022.7	1.89055	1.5368
	AAV-mPcolce-5	11709.3	24864	2.12345	1.72611
