# Supplementary material for: PCPE-1, a brown adipose tissue-derived cytokine, promotes obesity-induced liver fibrosis
Source: EMBO J. 2024 Aug 19;43(21):4846–69. doi: 10.1038/s44318-024-00196-0 (PMC11535236; doi:10.1038/s44318-024-00196-0)
Supplement: Supplementary file 4 — Source data Fig. 2 [file 44318_2024_196_MOESM4_ESM.zip › Figure 2/Figure 2-K/Fig.2K.xlsx]

## Sheet: Fig.2K
	Relative expression of Pcolce (qPCR)
	Sample	Pcolce	60S	ΔCP	ΔΔCP	relative change			ΔCP used for analysis
	Mock-1	25.1573	21.2934	3.86384	-0.306124	1.23638			3.86384
	Mock-2	25.1987	21.3113	3.88741	-0.282556	1.21635			3.88741
	Mock-3	25.8375	21.4602	4.37732	0.207354	0.866124			4.37732
	Mock-4	25.9644	21.2447	4.71967	0.549697	0.683164			4.71967
	Mock-5	26.2482	22.2466	4.0016	-0.168371	1.12379			4.0016
	AAV-mPcolce-1	24.8625	21.2711	3.59147	-0.578501	1.4933		Avg	4.16997
	AAV-mPcolce-2	24.2394	21.1926	3.04683	-1.12313	2.1782
	AAV-mPcolce-3	24.3292	21.4251	2.9041	-1.26587	2.40472
	AAV-mPcolce-4	24.6973	21.8892	2.80816	-1.36181	2.57007
	AAV-mPcolce-5	24.1716	20.9311	3.24047	-0.929499	1.90461
