# Supplementary material for: PCPE-1, a brown adipose tissue-derived cytokine, promotes obesity-induced liver fibrosis
Source: EMBO J. 2024 Aug 19;43(21):4846–69. doi: 10.1038/s44318-024-00196-0 (PMC11535236; doi:10.1038/s44318-024-00196-0)
Supplement: Supplementary file 4 — Source data Fig. 2 [file 44318_2024_196_MOESM4_ESM.zip › Figure 2/Figure 2-P/Fig.2P.xlsx]

## Sheet: Fig.2P
	mouse TG levels in liver by ELISA analysis
	Sample	mouse TG (nmole/μg protein)	Memo
	Mock-1	1.36957
	Mock-2	1.4723
	Mock-3	1.39582
	Mock-4	1.43971
	Mock-5	1.8618	Abnormal value
	AAV-mPcolce-1	1.96741
	AAV-mPcolce-2	1.38383
	AAV-mPcolce-3	1.63115
	AAV-mPcolce-4	1.36073
	AAV-mPcolce-5	2.39809
