# Supplementary material for: PCPE-1, a brown adipose tissue-derived cytokine, promotes obesity-induced liver fibrosis
Source: EMBO J. 2024 Aug 19;43(21):4846–69. doi: 10.1038/s44318-024-00196-0 (PMC11535236; doi:10.1038/s44318-024-00196-0)
Supplement: Supplementary file 4 — Source data Fig. 2 [file 44318_2024_196_MOESM4_ESM.zip › Figure 2/Figure 2-R/Fig.2R.xlsx]

## Sheet: Fig.2R
	Relative gene expression (qPCR)
	Sample	Col1a1	60S	ΔCP	ΔΔCP	relative change	memo			ΔCP used for analysis
	Mock-1	28.7121	21.276	7.43609	-0.34332	1.26867				7.43609
	Mock-2	29.847	22.166	7.68102	-0.098386	1.07058				7.68102
	Mock-3	29.4808	21.7823	7.6985	-0.0809079	1.05768				7.6985
	Mock-4	29.0592	20.9706	8.08859	0.309182	0.807099				8.08859
	Mock-5	29.165	21.1722	7.99284	0.213432	0.862483				7.99284
	AAV-mPcolce-1	29.0287	21.0111	8.01767	0.238258	0.847768			Avg	7.77941
	AAV-mPcolce-2	30.4945	21.2118	9.28272	1.50331	0.352744
	AAV-mPcolce-3	30.717	21.8903	8.82668	1.04728	0.483881
	AAV-mPcolce-4	30.2871	21.7107	8.5764	0.796987	0.57555
	AAV-mPcolce-5	28.8745	21.4652	7.40934	-0.370072	1.29242
	Sample	Ctgf	60S	ΔCP	ΔΔCP	relative change	memo			ΔCP used for analysis
	Mock-1	27.2532	21.276	5.97719			Abnormal value (when ΔCP was analyzed )
	Mock-2	26.9113	22.166	4.74532	-0.0182577	1.01274				4.74532
	Mock-3	26.5028	21.7823	4.72052	-0.0430614	1.0303				4.72052
	Mock-4	25.7911	20.9706	4.82056	0.0569769	0.961276				4.82056
	Mock-5	25.9401	21.1722	4.76792	0.00434225	0.996995				4.76792
	AAV-mPcolce-1	27.2655	21.0111	6.25445	1.49087	0.355797			Avg	4.76358
	AAV-mPcolce-2	27.6358	21.2118	6.42399	1.66041	0.316349
	AAV-mPcolce-3	26.8481	21.8903	4.95784	0.19426	0.874021
	AAV-mPcolce-4	26.2342	21.7107	4.52349	-0.240086	1.18106
	AAV-mPcolce-5	25.9258	21.4652	4.46058	-0.302999	1.23371
	Sample	Tgfb1	60S	ΔCP	ΔΔCP	relative change	memo			ΔCP used for analysis
	Mock-1	26.6677	21.276	5.39172	-0.234204	1.17626				5.39172
	Mock-2	27.9022	22.166	5.73619	0.110269	0.926415				5.73619
	Mock-3	27.6506	21.7823	5.86827	0.242349	0.845368				5.86827
	Mock-4	26.5949	20.9706	5.62438	-0.00154444	1.00107				5.62438
	Mock-5	26.6812	21.1722	5.50905	-0.11687	1.08438				5.50905
	AAV-mPcolce-1	26.0514	21.0111	5.04034	-0.58558	1.50064			Avg	5.62592
	AAV-mPcolce-2	26.7752	21.2118	5.56341	-0.0625124	1.04428
	AAV-mPcolce-3	28.8365	21.8903	6.9462	1.32028	0.400457	Outlier
	AAV-mPcolce-4	27.3067	21.7107	5.59601	-0.0299129	1.02095
	AAV-mPcolce-5	26.6079	21.4652	5.14273	-0.483191	1.39783
	Sample	Ccl-2	60S	ΔCP	ΔΔCP	relative change	memo			ΔCP used for analysis
	Mock-1	28.1926	21.276	6.91656			Abnormal value (when ΔCP was analyzed )
	Mock-2	31.2594	22.166	9.09343	-0.119821	1.0866				9.09343
	Mock-3	31.0542	21.7823	9.27187	0.0586203	0.960182				9.27187
	Mock-4	29.8802	20.9706	8.90962	-0.303631	1.23425				8.90962
	Mock-5	30.7503	21.1722	9.57808	0.364832	0.776559				9.57808
	AAV-mPcolce-1	29.2108	21.0111	8.19976	-1.01349	2.01879			Avg	9.21325
	AAV-mPcolce-2	30.3036	21.2118	9.09183	-0.121419	1.0878
	AAV-mPcolce-3	30.671	21.8903	8.78068	-0.432565	1.34963
	AAV-mPcolce-4	32.559	21.7107	10.8483	1.63506	0.321957
	AAV-mPcolce-5	29.7924	21.4652	8.32718	-0.886068	1.84813
	Sample	Tnf	60S	ΔCP	ΔΔCP	relative change	memo			ΔCP used for analysis
	Mock-1	31.1668	21.276	9.89082	-0.708426	1.63402				9.89082
	Mock-2	33.6248	22.166	11.4588	0.85953	0.551132				11.4588
	Mock-3	32.63	21.7823	10.8477	0.248418	0.841819				10.8477
	Mock-4	32.5123	20.9706	11.5417	0.942494	0.520332				11.5417
	Mock-5	30.4294	21.1722	9.25723	-1.34202	2.53505				9.25723
	AAV-mPcolce-1	30.4212	21.0111	9.41018	-1.18906	2.28005	Abnormal value (when relative change was analyzed )		Avg	10.5992
	AAV-mPcolce-2	32.5386	21.2118	11.3268	0.727578	0.603917
	AAV-mPcolce-3	32.9782	21.8903	11.0879	0.488612	0.71271
	AAV-mPcolce-4	32.8012	21.7107	11.0905	0.491239	0.711414
	AAV-mPcolce-5	32.8612	21.4652	11.396	0.796775	0.575635
