# Supplementary material for: PCPE-1, a brown adipose tissue-derived cytokine, promotes obesity-induced liver fibrosis
Source: EMBO J. 2024 Aug 19;43(21):4846–69. doi: 10.1038/s44318-024-00196-0 (PMC11535236; doi:10.1038/s44318-024-00196-0)
Supplement: Supplementary file 4 — Source data Fig. 2 [file 44318_2024_196_MOESM4_ESM.zip › Figure 2/Figure 2-I/Fig.2I.xlsx]

## Sheet: Fig.2I
	Relative gene expression (qPCR)
	Sample	Col1a1	60S	ΔCP	ΔΔCP	relative change	Memo			ΔCP used for analysis
	Con-HFD-1	29.46	21.75	7.71	0.248333	0.841868				7.71
	Con-HFD-2	29.8	22	7.8	0.338333	0.790955				7.8
	Con-HFD-3	27.87	20.95	6.92	-0.541667	1.45565				6.92
	Con-HFD-4	28.63	21.43	7.2	-0.261667	1.19886				7.2
	Con-HFD-5	28.69	21.26	7.43	-0.0316667	1.02219				7.43
	Con-HFD-6	28.97	21.26	7.71	0.248333	0.841868				7.71
	BAT-Pcolce KO-HFD-1	29.51	22.27	7.24	-0.221667	1.16608			avg	7.46167
	BAT-Pcolce KO-HFD-2	30.26	21.83	8.43	0.968333	0.511096
	BAT-Pcolce KO-HFD-3	29.66	21.95	7.71	0.248333	0.841868
	BAT-Pcolce KO-HFD-4	29.32	21.76	7.56	0.0983333	0.934111
	BAT-Pcolce KO-HFD-5	29.91	22.14	7.77	0.308333	0.807574
	BAT-Pcolce KO-HFD-6	30.98	21.2	9.78	2.31833	0.200499
	Sample	Ctgf	60S	ΔCP	ΔΔCP	relative change	Memo			ΔCP used for analysis
	Con-HFD-1	25.43	21.75	3.68	-0.066	1.04681				3.68
	Con-HFD-2	25.13	22	3.13	-0.616	1.53262	Abnormal value (when relative change was analyzed )			3.13
	Con-HFD-3	26.7	20.95	5.75			Outlier (when ΔCP was analyzed )
	Con-HFD-4	25.79	21.43	4.36	0.614	0.653383	Outlier (when relative change was analyzed )			4.36
	Con-HFD-5	25.13	21.26	3.87	0.124	0.91764				3.87
	Con-HFD-6	24.95	21.26	3.69	-0.056	1.03958				3.69
	BAT-Pcolce KO-HFD-1	26.62	22.27	4.35	0.604	0.657927			avg	3.746
	BAT-Pcolce KO-HFD-2	25.85	21.83	4.02	0.274	0.827023
	BAT-Pcolce KO-HFD-3	24.94	21.95	2.99	-0.756	1.6888
	BAT-Pcolce KO-HFD-4	24.9	21.76	3.14	-0.606	1.52203
	BAT-Pcolce KO-HFD-5	26.72	22.14	4.58	0.834	0.560972
	BAT-Pcolce KO-HFD-6	27.12	21.2	5.92	2.174	0.221595
	Sample	Tgfb1	60S	ΔCP	ΔΔCP	relative change	Memo			ΔCP used for analysis
	Con-HFD-1	27.59	21.75	5.84			Abnormal value (when ΔCP was analyzed )
	Con-HFD-2	28.39	22	6.39	-0.076	1.05409				6.39
	Con-HFD-3	27.61	20.95	6.66	0.194	0.874179				6.66
	Con-HFD-4	27.94	21.43	6.51	0.044	0.969962				6.51
	Con-HFD-5	27.67	21.26	6.41	-0.056	1.03958				6.41
	Con-HFD-6	27.62	21.26	6.36	-0.106	1.07624				6.36
	BAT-Pcolce KO-HFD-1	28.54	22.27	6.27	-0.196	1.14552			avg	6.466
	BAT-Pcolce KO-HFD-2	28.08	21.83	6.25	-0.216	1.16151
	BAT-Pcolce KO-HFD-3	28.1	21.95	6.15	-0.316	1.24487
	BAT-Pcolce KO-HFD-4	27.64	21.76	5.88	-0.586	1.50108
	BAT-Pcolce KO-HFD-5	28.1	22.14	5.96	-0.506	1.42011
	BAT-Pcolce KO-HFD-6	27.99	21.2	6.79	0.324	0.798852
	Sample	Ccl2	60S	ΔCP	ΔΔCP	relative change	Memo			ΔCP used for analysis
	Con-HFD-1	30.67	21.75	8.92			Outlier (when ΔCP was analyzed )
	Con-HFD-2	31.74	22	9.74	0.07	0.952638				9.74
	Con-HFD-3	30.47	20.95	9.52	-0.15	1.10957				9.52
	Con-HFD-4	30.99	21.43	9.56	-0.11	1.07923				9.56
	Con-HFD-5	31.23	21.26	9.97	0.3	0.812252				9.97
	Con-HFD-6	30.82	21.26	9.56	-0.11	1.07923				9.56
	BAT-Pcolce KO-HFD-1	31.39	22.27	9.12	-0.55	1.46409			avg	9.67
	BAT-Pcolce KO-HFD-2	32.01	21.83	10.18	0.51	0.702222
	BAT-Pcolce KO-HFD-3	31.32	21.95	9.37	-0.3	1.23114
	BAT-Pcolce KO-HFD-4	29.88	21.76	8.12	-1.55	2.92817	Outlier (when relative change was analyzed )
	BAT-Pcolce KO-HFD-5	31.08	22.14	8.94	-0.73	1.65864
	BAT-Pcolce KO-HFD-6	30.55	21.2	9.35	-0.32	1.24833
	Sample	Tnf	60S	ΔCP	ΔΔCP	relative change	Memo			ΔCP used for analysis
	Con-HFD-1	33.84	21.75	12.09	-0.593333	1.50873				12.09
	Con-HFD-2	35.48	22	13.48	0.796667	0.575678				13.48
	Con-HFD-3	33.9	20.95	12.95	0.266667	0.831238				12.95
	Con-HFD-4	34.14	21.43	12.71	0.0266667	0.981686				12.71
	Con-HFD-5	33.79	21.26	12.53	-0.153333	1.11214				12.53
	Con-HFD-6	33.6	21.26	12.34	-0.343333	1.26868				12.34
	BAT-Pcolce KO-HFD-1	36.07	22.27	13.8	1.11667	0.461158			avg	12.6833
	BAT-Pcolce KO-HFD-2	35.45	21.83	13.62	0.936667	0.522439
	BAT-Pcolce KO-HFD-3	34.85	21.95	12.9	0.216667	0.860551
	BAT-Pcolce KO-HFD-4	35.9	21.76	14.14	1.45667	0.364334
	BAT-Pcolce KO-HFD-5	35.03	22.14	12.89	0.206667	0.866537
	BAT-Pcolce KO-HFD-6	32.86	21.2	11.66	-1.02333	2.03261	Outlier (when relative change was analyzed )
