# Supplementary material for: PCPE-1, a brown adipose tissue-derived cytokine, promotes obesity-induced liver fibrosis
Source: EMBO J. 2024 Aug 19;43(21):4846–69. doi: 10.1038/s44318-024-00196-0 (PMC11535236; doi:10.1038/s44318-024-00196-0)
Supplement: Supplementary file 4 — Source data Fig. 2 [file 44318_2024_196_MOESM4_ESM.zip › Figure 2/Figure 2-G/Fig.2G.xlsx]

## Sheet: Fig.2G
	TG levels (nmole/ug protein) in liver by ELISA
	Sample	TG (nmol/ug protein)	Memo
	Con-HFD-1	7.44	Outlier
	Con-HFD-2	5.7
	Con-HFD-3	2.19
	Con-HFD-4	1.88
	Con-HFD-5	5.11
	Con-HFD-6	2.23
	Con-HFD-7	2.39
	Con-HFD-8	4.25
	Con-HFD-9	2.29
	Con-HFD-10	1.43
	Con-HFD-11	1.89
	Con-HFD-12	2.61
	Con-HFD-13	1.73
	Con-HFD-14	3.05
	Con-HFD-15	3.09
	Con-HFD-16	5.82
	Con-HFD-17	3
	Con-HFD-18	2.12
	Con-HFD-19	2.24
	Con-HFD-20	2.11
	Con-HFD-21	3.68
	Con-HFD-22	3.23
	Con-HFD-23	3.06
	Con-HFD-24	2.59
	Con-HFD-25	7.02	Outlier
	Con-HFD-26	3.48
	Con-HFD-27	2.58
	Con-HFD-28	6.3
	Con-HFD-29	6.26
	Con-HFD-30	5.93
	Con-HFD-31	3.59
	Con-HFD-32	2.23
	Con-HFD-33	2.47
	Con-HFD-34	2.39
	Con-HFD-35	2.52
	BAT-Pcolce KO-HFD-1	3.45
	BAT-Pcolce KO-HFD-2	2.49
	BAT-Pcolce KO-HFD-3	2.54
	BAT-Pcolce KO-HFD-4	1.32
	BAT-Pcolce KO-HFD-5	1.39
	BAT-Pcolce KO-HFD-6	1.5
	BAT-Pcolce KO-HFD-7	1.74
	BAT-Pcolce KO-HFD-8	2.14
	BAT-Pcolce KO-HFD-9	4.64
	BAT-Pcolce KO-HFD-10	1.61
	BAT-Pcolce KO-HFD-11	1.28
	BAT-Pcolce KO-HFD-12	1.65
	BAT-Pcolce KO-HFD-13	1.56
	BAT-Pcolce KO-HFD-14	1.38
	BAT-Pcolce KO-HFD-15	5.25	Outlier
	BAT-Pcolce KO-HFD-16	3.23
	BAT-Pcolce KO-HFD-17	5.19	Outlier
	BAT-Pcolce KO-HFD-18	4.85
	BAT-Pcolce KO-HFD-19	2.68
	BAT-Pcolce KO-HFD-20	2.14
	BAT-Pcolce KO-HFD-21	2.82
	BAT-Pcolce KO-HFD-22	1.82
	BAT-Pcolce KO-HFD-23	1.27
	BAT-Pcolce KO-HFD-24	1.88
	BAT-Pcolce KO-HFD-25	1.86
	BAT-Pcolce KO-HFD-26	3.02
	BAT-Pcolce KO-HFD-27	2.18
