# Supplementary material for: PCPE-1, a brown adipose tissue-derived cytokine, promotes obesity-induced liver fibrosis
Source: EMBO J. 2024 Aug 19;43(21):4846–69. doi: 10.1038/s44318-024-00196-0 (PMC11535236; doi:10.1038/s44318-024-00196-0)
Supplement: Supplementary file 4 — Source data Fig. 2 [file 44318_2024_196_MOESM4_ESM.zip › Figure 2/Figure 2-F/Fig.2F.xlsx]

## Sheet: Fig.2F
	mouse Collagen I levels in liver by ELISA analysis
	Sample	mouse Collegan I (μg/μg protein)
	HFD Con-1	0.351534	Outlier
	HFD Con-2	0.424027
	HFD Con-3	0.443958
	HFD Con-4	0.400958
	HFD Con-5	0.412377
	HFD BAT Pcolce KO-1	0.165475
	HFD BAT Pcolce KO-2	0.179926
	HFD BAT Pcolce KO-3	0.139269
	HFD BAT Pcolce KO-4	0.16317
	HFD BAT Pcolce KO-5	0.150785
		Fig.2F
