# Supplementary material for: PCPE-1, a brown adipose tissue-derived cytokine, promotes obesity-induced liver fibrosis
Source: EMBO J. 2024 Aug 19;43(21):4846–69. doi: 10.1038/s44318-024-00196-0 (PMC11535236; doi:10.1038/s44318-024-00196-0)
Supplement: Supplementary file 4 — Source data Fig. 2 [file 44318_2024_196_MOESM4_ESM.zip › Figure 2/Figure 2-A/Fig.2A.xlsx]

## Sheet: Fig.2A
	Relative expression of Pcolce (qPCR)
	Sample	Pcolce	60S	ΔCP	ΔΔCP	relative change	Memo			ΔCP used for analysis
	Con-HFD-1	41.78	25.06	16.72	-0.613333	1.52979				16.72
	Con-HFD-2	41.98	23.84	18.14	0.806667	0.571701				18.14
	Con-HFD-3	40.89	24.46	16.43	-0.903333	1.87038				16.43
	Con-HFD-4	41.74	24.91	16.83	-0.503333	1.41748				16.83
	Con-HFD-5	43.73	24.7	19.03	1.69667	0.308498				19.03
	Con-HFD-6	42.35	25.5	16.85	-0.483333	1.39797				16.85
	BAT-Pcolce KO-HFD-1	42.68	24.59	18.09	0.756667	0.591862			Avg	17.3333
	BAT-Pcolce KO-HFD-2	43.7	25.1	18.6	1.26667	0.415619
	BAT-Pcolce KO-HFD-3	44.02	24.95	19.07	1.73667	0.300062
	BAT-Pcolce KO-HFD-4	42.13	23.99	18.14	0.806667	0.571701
	BAT-Pcolce KO-HFD-5	43.76	25	18.76	1.42667	0.371989
	BAT-Pcolce KO-HFD-6	42.35	24.92	17.43	0.0966667	0.935191	Outlier (when relative change was analyzed )
