# Supplementary material for: PCPE-1, a brown adipose tissue-derived cytokine, promotes obesity-induced liver fibrosis
Source: EMBO J. 2024 Aug 19;43(21):4846–69. doi: 10.1038/s44318-024-00196-0 (PMC11535236; doi:10.1038/s44318-024-00196-0)
Supplement: Supplementary file 4 — Source data Fig. 2 [file 44318_2024_196_MOESM4_ESM.zip › Figure 2/Figure 2-H/Fig.2H.xlsx]

## Sheet: Fig.2H
	ALT levels (pg/ml) in plasma by ELISA analysis
	Sample	ALT (pg/ml)
	Con-HFD-1	29258.4
	Con-HFD-2	28977.3
	Con-HFD-3	30432.8
	Con-HFD-4	31248.3
	Con-HFD-5	30727
	Con-HFD-6	30335.3
	Con-HFD-7	26110.3
	Con-HFD-8	26860.8
	BAT-Pcolce KO-HFD-1	32731.1
	BAT-Pcolce KO-HFD-2	30924.6
	BAT-Pcolce KO-HFD-3	26429.5
	BAT-Pcolce KO-HFD-4	30481.7
	BAT-Pcolce KO-HFD-5	33684
	BAT-Pcolce KO-HFD-6	29996.4
	BAT-Pcolce KO-HFD-7	27922.9
	BAT-Pcolce KO-HFD-8	32574.7
