# Supplementary material for: PCPE-1, a brown adipose tissue-derived cytokine, promotes obesity-induced liver fibrosis
Source: EMBO J. 2024 Aug 19;43(21):4846–69. doi: 10.1038/s44318-024-00196-0 (PMC11535236; doi:10.1038/s44318-024-00196-0)
Supplement: Supplementary file 4 — Source data Fig. 2 [file 44318_2024_196_MOESM4_ESM.zip › Figure 2/Figure 2-O/Fig.2O.xlsx]

## Sheet: Fig.2O
	mouse Collagen I levels in liver by ELISA analysis
	Sample	mouse Collagen I (μg/μg protein)
	Mock-1	0.100245
	Mock-2	0.128224
	Mock-3	0.101992
	Mock-4	0.11283
	Mock-5	0.129221
	AAV-mPcolce-1	0.155463
	AAV-mPcolce-2	0.146795
	AAV-mPcolce-3	0.15989
	AAV-mPcolce-4	0.162127
	AAV-mPcolce-5	0.13838
