# Supplementary material for: PCPE-1, a brown adipose tissue-derived cytokine, promotes obesity-induced liver fibrosis
Source: EMBO J. 2024 Aug 19;43(21):4846–69. doi: 10.1038/s44318-024-00196-0 (PMC11535236; doi:10.1038/s44318-024-00196-0)
Supplement: Supplementary file 5 — Source data Fig. 3 [file 44318_2024_196_MOESM5_ESM.zip]

Archive with 149 entries (120 files):
- Figure 3/
- Figure 3/Figure 3-G/
- Figure 3/Figure 3-I/
- Figure 3/Figure 3-N/
- Figure 3/Figure 3-O/
- Figure 3/Figure 3-H/
- Figure 3/Figure 3-A/
- Figure 3/Figure 3-F/
- Figure 3/Figure 3-C/
- Figure 3/Figure 3-D/
- Figure 3/Figure 3-M/
- Figure 3/Figure 3-J/
- Figure 3/Figure 3-K/
- Figure 3/Figure 3-L/
- Figure 3/Figure 3-E/
- Figure 3/Figure 3-B/
- Figure 3/Figure 3-P/
- Figure 3/Figure 3-G/Fig.3G.png
- __MACOSX/Figure 3/Figure 3-G/._Fig.3G.png
- Figure 3/Figure 3-G/Fig.3G.xlsx
- __MACOSX/Figure 3/Figure 3-G/._Fig.3G.xlsx
- Figure 3/Figure 3-I/.DS_Store
- __MACOSX/Figure 3/Figure 3-I/._.DS_Store
- Figure 3/Figure 3-I/Fig.3I.xlsx
- __MACOSX/Figure 3/Figure 3-I/._Fig.3I.xlsx
- Figure 3/Figure 3-I/Fig.3I.png
- __MACOSX/Figure 3/Figure 3-I/._Fig.3I.png
- Figure 3/Figure 3-N/Fig.3N.xlsx
- __MACOSX/Figure 3/Figure 3-N/._Fig.3N.xlsx
- Figure 3/Figure 3-N/Fig.3N.png
- __MACOSX/Figure 3/Figure 3-N/._Fig.3N.png
- Figure 3/Figure 3-O/Fig.3O.xlsx
- __MACOSX/Figure 3/Figure 3-O/._Fig.3O.xlsx
- Figure 3/Figure 3-O/Fig.3O.png
- __MACOSX/Figure 3/Figure 3-O/._Fig.3O.png
- Figure 3/Figure 3-H/Fig.3H.xlsx
- __MACOSX/Figure 3/Figure 3-H/._Fig.3H.xlsx
- Figure 3/Figure 3-H/Fig.3H.png
- __MACOSX/Figure 3/Figure 3-H/._Fig.3H.png
- Figure 3/Figure 3-A/Fig.3A.png
- __MACOSX/Figure 3/Figure 3-A/._Fig.3A.png
- Figure 3/Figure 3-A/Fig.3A.xlsx
- __MACOSX/Figure 3/Figure 3-A/._Fig.3A.xlsx
- Figure 3/Figure 3-F/Fig.3F.png
- __MACOSX/Figure 3/Figure 3-F/._Fig.3F.png
- Figure 3/Figure 3-F/Fig.3F.xlsx
- __MACOSX/Figure 3/Figure 3-F/._Fig.3F.xlsx
- Figure 3/Figure 3-C/Fig.3C.png
- __MACOSX/Figure 3/Figure 3-C/._Fig.3C.png
- Figure 3/Figure 3-C/Fig.3C.xlsx
- __MACOSX/Figure 3/Figure 3-C/._Fig.3C.xlsx
- Figure 3/Figure 3-D/Fig.3D.png
- __MACOSX/Figure 3/Figure 3-D/._Fig.3D.png
- Figure 3/Figure 3-D/Quantificated image/
- __MACOSX/Figure 3/Figure 3-D/._Quantificated image
- Figure 3/Figure 3-D/Demonstrated image/
- __MACOSX/Figure 3/Figure 3-D/._Demonstrated image
- Figure 3/Figure 3-M/Fig.3M.xlsx
- __MACOSX/Figure 3/Figure 3-M/._Fig.3M.xlsx
- Figure 3/Figure 3-M/Fig.3M.png
- __MACOSX/Figure 3/Figure 3-M/._Fig.3M.png
- Figure 3/Figure 3-J/Fig.3J.png
- __MACOSX/Figure 3/Figure 3-J/._Fig.3J.png
- Figure 3/Figure 3-K/.DS_Store
- __MACOSX/Figure 3/Figure 3-K/._.DS_Store
- Figure 3/Figure 3-K/Fig.3K.xlsx
- __MACOSX/Figure 3/Figure 3-K/._Fig.3K.xlsx
- Figure 3/Figure 3-K/Fig.3K.png
- __MACOSX/Figure 3/Figure 3-K/._Fig.3K.png
- Figure 3/Figure 3-L/Demonstrated image/
- __MACOSX/Figure 3/Figure 3-L/._Demonstrated image
- Figure 3/Figure 3-L/Fig.3L.png
- __MACOSX/Figure 3/Figure 3-L/._Fig.3L.png
- Figure 3/Figure 3-E/Fig.3E.png
- __MACOSX/Figure 3/Figure 3-E/._Fig.3E.png
- Figure 3/Figure 3-E/Demonstrated image/
- __MACOSX/Figure 3/Figure 3-E/._Demonstrated image
- Figure 3/Figure 3-B/Fig.3B.png
- __MACOSX/Figure 3/Figure 3-B/._Fig.3B.png
- Figure 3/Figure 3-B/Quantificated image/
- __MACOSX/Figure 3/Figure 3-B/._Quantificated image
- Figure 3/Figure 3-B/Demonstrated image/
- __MACOSX/Figure 3/Figure 3-B/._Demonstrated image
- Figure 3/Figure 3-P/Fig.3P.png
- __MACOSX/Figure 3/Figure 3-P/._Fig.3P.png
- Figure 3/Figure 3-P/Fig.3P.xlsx
- __MACOSX/Figure 3/Figure 3-P/._Fig.3P.xlsx
- Figure 3/Figure 3-D/Quantificated image/Actin membrane 2.tif
- __MACOSX/Figure 3/Figure 3-D/Quantificated image/._Actin membrane 2.tif
- Figure 3/Figure 3-D/Quantificated image/Actin membrane 1.tif
- __MACOSX/Figure 3/Figure 3-D/Quantificated image/._Actin membrane 1.tif
- Figure 3/Figure 3-D/Quantificated image/PCPE-1 membrane 2.tif
- __MACOSX/Figure 3/Figure 3-D/Quantificated image/._PCPE-1 membrane 2.tif
- Figure 3/Figure 3-D/Quantificated image/PCPE-1 membrane 1.tif
- __MACOSX/Figure 3/Figure 3-D/Quantificated image/._PCPE-1 membrane 1.tif
- Figure 3/Figure 3-D/Demonstrated image/Actin.tif
- __MACOSX/Figure 3/Figure 3-D/Demonstrated image/._Actin.tif
- Figure 3/Figure 3-D/Demonstrated image/PCPE-1.tif
- __MACOSX/Figure 3/Figure 3-D/Demonstrated image/._PCPE-1.tif
- Figure 3/Figure 3-L/Demonstrated image/HFD Con/
- __MACOSX/Figure 3/Figure 3-L/Demonstrated image/._HFD Con
- Figure 3/Figure 3-L/Demonstrated image/.DS_Store
- __MACOSX/Figure 3/Figure 3-L/Demonstrated image/._.DS_Store
- Figure 3/Figure 3-L/Demonstrated image/HFD PCPE-1 vaccine/
- __MACOSX/Figure 3/Figure 3-L/Demonstrated image/._HFD PCPE-1 vaccine
- Figure 3/Figure 3-E/Demonstrated image/HFD Con/
- __MACOSX/Figure 3/Figure 3-E/Demonstrated image/._HFD Con
- Figure 3/Figure 3-E/Demonstrated image/.DS_Store
- __MACOSX/Figure 3/Figure 3-E/Demonstrated image/._.DS_Store
- Figure 3/Figure 3-E/Demonstrated image/NC Con/
- __MACOSX/Figure 3/Figure 3-E/Demonstrated image/._NC Con
- Figure 3/Figure 3-E/Demonstrated image/NC Pcolce KO/
- __MACOSX/Figure 3/Figure 3-E/Demonstrated image/._NC Pcolce KO
- Figure 3/Figure 3-E/Demonstrated image/HFD Pcolce KO/
- __MACOSX/Figure 3/Figure 3-E/Demonstrated image/._HFD Pcolce KO
- Figure 3/Figure 3-B/Quantificated image/GAPDH membrane 1.tif
- __MACOSX/Figure 3/Figure 3-B/Quantificated image/._GAPDH membrane 1.tif
- Figure 3/Figure 3-B/Quantificated image/GAPDH membrane 2.tif
- __MACOSX/Figure 3/Figure 3-B/Quantificated image/._GAPDH membrane 2.tif
- Figure 3/Figure 3-B/Quantificated image/PCPE-1 membrane 2.tif
- __MACOSX/Figure 3/Figure 3-B/Quantificated image/._PCPE-1 membrane 2.tif
- Figure 3/Figure 3-B/Quantificated image/PCPE-1 membrane 1.tif
- __MACOSX/Figure 3/Figure 3-B/Quantificated image/._PCPE-1 membrane 1.tif
- Figure 3/Figure 3-B/Demonstrated image/GAPDH.tif
- __MACOSX/Figure 3/Figure 3-B/Demonstrated image/._GAPDH.tif
- Figure 3/Figure 3-B/Demonstrated image/PCPE-1.tif
- __MACOSX/Figure 3/Figure 3-B/Demonstrated image/._PCPE-1.tif
- Figure 3/Figure 3-L/Demonstrated image/HFD Con/.DS_Store
- __MACOSX/Figure 3/Figure 3-L/Demonstrated image/HFD Con/._.DS_Store
- Figure 3/Figure 3-L/Demonstrated image/HFD Con/HFD conx20.tiff
- __MACOSX/Figure 3/Figure 3-L/Demonstrated image/HFD Con/._HFD conx20.tiff
- Figure 3/Figure 3-L/Demonstrated image/HFD Con/HFD conx4.tiff
- __MACOSX/Figure 3/Figure 3-L/Demonstrated image/HFD Con/._HFD conx4.tiff
- Figure 3/Figure 3-L/Demonstrated image/HFD PCPE-1 vaccine/.DS_Store
- __MACOSX/Figure 3/Figure 3-L/Demonstrated image/HFD PCPE-1 vaccine/._.DS_Store
- Figure 3/Figure 3-L/Demonstrated image/HFD PCPE-1 vaccine/HFD PCPE-1 vaccinex20.tiff
- __MACOSX/Figure 3/Figure 3-L/Demonstrated image/HFD PCPE-1 vaccine/._HFD PCPE-1 vaccinex20.tiff
- Figure 3/Figure 3-L/Demonstrated image/HFD PCPE-1 vaccine/HFD PCPE-1 vaccinex4.tiff
- __MACOSX/Figure 3/Figure 3-L/Demonstrated image/HFD PCPE-1 vaccine/._HFD PCPE-1 vaccinex4.tiff
- Figure 3/Figure 3-E/Demonstrated image/HFD Con/HFD Con x4.tif
- __MACOSX/Figure 3/Figure 3-E/Demonstrated image/HFD Con/._HFD Con x4.tif
- Figure 3/Figure 3-E/Demonstrated image/HFD Con/HFD Con x20.tif
- __MACOSX/Figure 3/Figure 3-E/Demonstrated image/HFD Con/._HFD Con x20.tif
- Figure 3/Figure 3-E/Demonstrated image/NC Con/NC Con 4x.tif
- __MACOSX/Figure 3/Figure 3-E/Demonstrated image/NC Con/._NC Con 4x.tif
- Figure 3/Figure 3-E/Demonstrated image/NC Pcolce KO/NC Pcolce KO 4x.tif
- __MACOSX/Figure 3/Figure 3-E/Demonstrated image/NC Pcolce KO/._NC Pcolce KO 4x.tif
- Figure 3/Figure 3-E/Demonstrated image/HFD Pcolce KO/HFD Pcolce KO x4.tif
- __MACOSX/Figure 3/Figure 3-E/Demonstrated image/HFD Pcolce KO/._HFD Pcolce KO x4.tif
