# Supplementary material for: PCPE-1, a brown adipose tissue-derived cytokine, promotes obesity-induced liver fibrosis
Source: EMBO J. 2024 Aug 19;43(21):4846–69. doi: 10.1038/s44318-024-00196-0 (PMC11535236; doi:10.1038/s44318-024-00196-0)
Supplement: Supplementary file 5 — Source data Fig. 3 [file 44318_2024_196_MOESM5_ESM.zip › Figure 3/Figure 3-G/Fig.3G.xlsx]

## Sheet: Fig.3G
	mouse TG ELISA data
	Sample	mouse TG (nmol/μg protein)	Memo
	Con-NC-1	1.54795
	Con-NC-2	1.53239
	Con-NC-3	1.73339
	Con-NC-4	1.53996
	Con-NC-5	1.53239
	Con-NC-6	1.83489
	Con-NC-7	1.69969
	Con-NC-8	1.6841
	Pcolce KO NC-1	1.60564
	Pcolce KO NC-2	1.43473
	Pcolce KO NC-3	1.96803
	Pcolce KO NC-4	1.59475
	Pcolce KO NC-5	1.45005
	Pcolce KO NC-6	1.69969
	Pcolce KO NC-7	1.7161
	Pcolce KO NC-8	1.59475
	Con-HFD-1	2.38805
	Con-HFD-2	2.28185
	Con-HFD-3	2.85388
	Con-HFD-4	2.28185
	Con-HFD-5	2.82178
	Con-HFD-6	2.33096
	Con-HFD-7	2.50513
	Con-HFD-8	2.38805
	Pcolce KO HFD-1	2.6413
	Pcolce KO HFD-2	2.28882
	Pcolce KO HFD-3	2.95961	outlier
	Pcolce KO HFD-4	2.40247
	Pcolce KO HFD-5	2.28185
	Pcolce KO HFD-6	2.39525
	Pcolce KO HFD-7	2.35938
	Pcolce KO HFD-8	2.35225
