# Supplementary material for: PCPE-1, a brown adipose tissue-derived cytokine, promotes obesity-induced liver fibrosis
Source: EMBO J. 2024 Aug 19;43(21):4846–69. doi: 10.1038/s44318-024-00196-0 (PMC11535236; doi:10.1038/s44318-024-00196-0)
Supplement: Supplementary file 5 — Source data Fig. 3 [file 44318_2024_196_MOESM5_ESM.zip › Figure 3/Figure 3-I/Fig.3I.xlsx]

## Sheet: Fig.3I
	Relative gene expression (qPCR)
	Sample	Col1a1	60S	ΔCP	ΔΔCP	relative change	memo		ΔCP used for analysis		Sample	Ctgf	60S	ΔCP	ΔΔCP	relative change	memo		ΔCP used for analysis		Sample	Tgfb1	60S	ΔCP	ΔΔCP	relative change	memo		ΔCP used for analysis		Sample	Ccl-2	60S	ΔCP	ΔΔCP	relative change	memo		ΔCP used for analysis		Sample	Tnf	60S	ΔCP	ΔΔCP	relative change	memo		ΔCP used for analysis
	Con-NC-1	29.3875	22.391	6.99653	-1.21547	2.32216			6.99653		Con-NC-1	24.7562	22.391	2.36526	-1.27774	2.42458			2.36526		Con-NC-1	27.2284	22.391	4.83746	-0.623537	1.54065			4.83746		Con-NC-1	30.9074	22.391	8.51639	-0.75361	1.68601			8.51639		Con-NC-1	33.485	22.391	11.094	-0.566997	1.48144			11.094
	Con-NC-2	32.0726	23.6847	8.38794	0.175937	0.885192			8.38794		Con-NC-2	27.2197	23.6847	3.53499	-0.108014	1.07774			3.53499		Con-NC-2	29.2579	23.6847	5.57321	0.112205	0.925173			5.57321		Con-NC-2	34.0079	23.6847	10.3232	1.05319	0.481901			10.3232		Con-NC-2	33.8372	23.6847	10.1525	-1.50849	2.84513	outlier (when relative change was analyzed)		10.1525
	Con-NC-3	30.7773	21.3636	9.41378	1.20178	0.434739			9.41378		Con-NC-3	26.4503	21.3636	5.08677	1.44377	0.367606			5.08677		Con-NC-3	27.4554	21.3636	6.09188	0.630884	0.645781			6.09188		Con-NC-3	31.516	21.3636	10.1524	0.882432	0.542452			10.1524		Con-NC-3	33.7583	21.3636	12.3947	0.733712	0.601355			12.3947
	Con-NC-4	28.955	21.6962	7.25885	-0.95315	1.9361			7.25885		Con-NC-4	25.9598	21.6962	4.2636	0.620598	0.650401			4.2636		Con-NC-4	27.4861	21.6962	5.78993	0.328932	0.796126			5.78993		Con-NC-4	31.2953	21.6962	9.59914	0.329138	0.796012			9.59914		Con-NC-4	32.786	21.6962	11.0898	-0.571194	1.48575			11.0898
	Con-NC-5	30.3917	21.6942	8.6975	0.485498	0.71425			8.6975		Con-NC-5	24.4992	21.6942	2.805	-0.838	1.78757			2.805		Con-NC-5	26.9735	21.6942	5.27927	-0.181726	1.13424			5.27927		Con-NC-5	30.5349	21.6942	8.84071	-0.429294	1.34657			8.84071		Con-NC-5	35.1311	21.6942	13.4369	1.7759	0.292011			13.4369
	Con-NC-6	29.5095	20.9903	8.51926	0.307264	0.808173			8.51926		Con-NC-6	24.7907	20.9903	3.80046	0.157464	0.8966			3.80046		Con-NC-6	26.1844	20.9903	5.19408	-0.266917	1.20323			5.19408		Con-NC-6	29.181	20.9903	8.19072	-1.07928	2.11298			8.19072		Con-NC-6	32.7904	20.9903	11.8002	0.139169	0.908042			11.8002
	Pcolce KO NC-1	29.7383	21.3583	8.37998	0.16798	0.890088		avg	8.21231		Pcolce KO NC-1	25.2463	21.3583	3.88792	0.244921	0.843862		avg	3.64268		Pcolce KO NC-1	27.1933	21.3583	5.83491	0.37391	0.771688		avg	5.46097		Pcolce KO NC-1	32.8332	21.3583	11.4748	2.20483	0.21691		avg	9.27043		Pcolce KO NC-1	33.7869	21.3583	12.4286	0.767598	0.587395		avg	11.6614
	Pcolce KO NC-2	27.4271	21.4537	5.97343	-2.23857	4.7193	abnormal value (when relative change was analyzed)				Pcolce KO NC-2	26.2946	21.4537	4.84086	1.19786	0.435921					Pcolce KO NC-2	27.6152	21.4537	6.16145	0.700449	0.615381					Pcolce KO NC-2	29.0388	21.4537	7.58507	-1.68493	3.21524					Pcolce KO NC-2	32.5284	21.4537	11.0747	-0.586295	1.50139
	Pcolce KO NC-3	30.7865	21.7455	9.04094	0.828935	0.562944					Pcolce KO NC-3	25.6363	21.7455	3.89074	0.247743	0.842213					Pcolce KO NC-3	27.4366	21.7455	5.69109	0.23009	0.852581					Pcolce KO NC-3	32.4819	21.7455	10.7364	1.46641	0.361881					Pcolce KO NC-3	34.0672	21.7455	12.3217	0.66071	0.632567
	Pcolce KO NC-4	29.3429	21.3127	8.03021	-0.181792	1.13429					Pcolce KO NC-4	24.7316	21.3127	3.41888	-0.22412	1.16806					Pcolce KO NC-4	27.3598	21.3127	6.04712	0.586123	0.666131					Pcolce KO NC-4	29.3652	21.3127	8.05251	-1.21749	2.32542					Pcolce KO NC-4	32.0016	21.3127	10.6889	-0.972081	1.96167
	Pcolce KO NC-5	29.3175	20.7858	8.53171	0.319714	0.801229					Pcolce KO NC-5	24.3113	20.7858	3.52547	-0.117533	1.08488					Pcolce KO NC-5	27.1405	20.7858	6.35469	0.893691	0.538235					Pcolce KO NC-5	29.2103	20.7858	8.42452	-0.845477	1.79686					Pcolce KO NC-5	32.4878	20.7858	11.702	0.0409909	0.971987
	Pcolce KO NC-6	30.1923	20.3707	9.82156	1.60956	0.327699					Pcolce KO NC-6	25.1644	20.3707	4.79362	1.15062	0.450431					Pcolce KO NC-6	26.1398	20.3707	5.7691	0.308104	0.807703					Pcolce KO NC-6	29.7247	20.3707	9.35399	0.0839867	0.943447					Pcolce KO NC-6	32.7913	20.3707	12.4206	0.759557	0.590678
	Con-HFD-1	27.6723	21.4943	6.17795	-2.03405	4.09554					Con-HFD-1	23.2998	21.4943	1.8055	-1.8375	3.5739					Con-HFD-1	26.1927	21.4943	4.69836	-0.762644	1.6966					Con-HFD-1	27.375	21.4943	5.88062	-3.38938	10.4787					Con-HFD-1	31.2735	21.4943	9.77914	-1.88186	3.68549
	Con-HFD-2	27.2349	21.6499	5.58494	-2.62706	6.17766					Con-HFD-2	22.419	21.6499	0.769041	-2.87396	7.33074					Con-HFD-2	25.8761	21.6499	4.22618	-1.23482	2.35351					Con-HFD-2	27.349	21.6499	5.69901	-3.57099	11.8843					Con-HFD-2	31.6428	21.6499	9.99282	-1.66818	3.17814
	Con-HFD-3	27.1708	21.21	5.9608	-2.2512	4.76079					Con-HFD-3	22.4824	21.21	1.27245	-2.37055	5.1714					Con-HFD-3	25.9858	21.21	4.77581	-0.685188	1.60791					Con-HFD-3	26.8747	21.21	5.66475	-3.60525	12.1699					Con-HFD-3	30.9524	21.21	9.74245	-1.91855	3.78043
	Con-HFD-4	27.1955	21.6701	5.52543	-2.68657	6.43779					Con-HFD-4	22.4745	21.6701	0.804443	-2.83856	7.15304					Con-HFD-4	25.8134	21.6701	4.14332	-1.31768	2.49266					Con-HFD-4	26.6939	21.6701	5.02381	-4.24619	18.9772	outlier (when relative change was analyzed)				Con-HFD-4	30.7583	21.6701	9.0882	-2.5728	5.94965	abnormal value (when relative change was analyzed)
	Con-HFD-5	28.7233	21.9139	6.80942	-1.40258	2.64373					Con-HFD-5	23.0404	21.9139	1.12652	-2.51648	5.72185					Con-HFD-5	26.6011	21.9139	4.68725	-0.773749	1.70971					Con-HFD-5	28.247	21.9139	6.33314	-2.93686	7.65742					Con-HFD-5	31.9601	21.9139	10.0463	-1.61475	3.06258
	Con-HFD-6	28.7537	22.243	6.51071	-1.70129	3.25192					Con-HFD-6	22.7386	22.243	0.495601	-3.1474	8.86057					Con-HFD-6	26.5874	22.243	4.34441	-1.11659	2.16833					Con-HFD-6	28.589	22.243	6.34606	-2.92394	7.58913					Con-HFD-6	32.301	22.243	10.058	-1.603	3.03774
	Pcolce KO HFD-1	27.9934	21.9019	6.09147	-2.12053	4.34855					Pcolce KO HFD-1	22.6065	21.9019	0.704558	-2.93844	7.66583					Pcolce KO HFD-1	25.811	21.9019	3.90909	-1.55191	2.93205					Pcolce KO HFD-1	28.7675	21.9019	6.86564	-2.40436	5.29401					Pcolce KO HFD-1	32.2681	21.9019	10.3662	-1.29481	2.45345
	Pcolce KO HFD-2	28.0161	22.1529	5.86317	-2.34883	5.0941					Pcolce KO HFD-2	22.2774	22.1529	0.124532	-3.51847	11.4595	outlier (when relative change was analyzed)				Pcolce KO HFD-2	26.2356	22.1529	4.08265	-1.37835	2.5997					Pcolce KO HFD-2	28.4304	22.1529	6.2775	-2.9925	7.95854					Pcolce KO HFD-2	31.8353	22.1529	9.68243	-1.97857	3.94103
	Pcolce KO HFD-3	27.1256	21.5264	5.59918	-2.61282	6.11697					Pcolce KO HFD-3	22.5615	21.5264	1.03508	-2.60792	6.09622					Pcolce KO HFD-3	25.4694	21.5264	3.94303	-1.51797	2.86388					Pcolce KO HFD-3	27.0532	21.5264	5.52682	-3.74318	13.3909					Pcolce KO HFD-3	31.8848	21.5264	10.3584	-1.30261	2.46674
	Pcolce KO HFD-4	27.2928	21.692	5.60072	-2.61128	6.11045					Pcolce KO HFD-4	22.7569	21.692	1.06488	-2.57812	5.9716					Pcolce KO HFD-4	25.5465	21.692	3.85443	-1.60657	3.04527					Pcolce KO HFD-4	27.3258	21.692	5.6338	-3.6362	12.4338					Pcolce KO HFD-4	30.9785	21.692	9.28643	-2.37457	5.18582
	Pcolce KO HFD-5	27.9043	21.3945	6.50979	-1.70221	3.254					Pcolce KO HFD-5	22.5816	21.3945	1.18717	-2.45583	5.48627					Pcolce KO HFD-5	25.6089	21.3945	4.2144	-1.2466	2.37281					Pcolce KO HFD-5	27.8354	21.3945	6.44095	-2.82905	7.10606					Pcolce KO HFD-5	31.136	21.3945	9.74148	-1.91952	3.78298
	Pcolce KO HFD-6	26.9924	21.2929	5.69951	-2.51249	5.70603					Pcolce KO HFD-6	22.927	21.2929	1.63408	-2.00892	4.02482					Pcolce KO HFD-6	25.7964	21.2929	4.50354	-0.95746	1.94189					Pcolce KO HFD-6	27.2061	21.2929	5.91321	-3.35679	10.2446					Pcolce KO HFD-6	30.6472	21.2929	9.3543	-2.3067	4.94752
