# Supplementary material for: PCPE-1, a brown adipose tissue-derived cytokine, promotes obesity-induced liver fibrosis
Source: EMBO J. 2024 Aug 19;43(21):4846–69. doi: 10.1038/s44318-024-00196-0 (PMC11535236; doi:10.1038/s44318-024-00196-0)
Supplement: Supplementary file 5 — Source data Fig. 3 [file 44318_2024_196_MOESM5_ESM.zip › Figure 3/Figure 3-N/Fig.3N.xlsx]

## Sheet: Fig.3N
	mouse TG ELISA data
	Sample	mouse TG (nmol/μg protein)	Memo
	HFD Con1	1.13
	HFD Con2	5.04
	HFD Con3	4.65
	HFD Con4	5.93
	HFD Con5	1.55
	HFD Con6	1.95
	HFD Con7	1.46
	HFD Con8	1.81
	HFD Con9	1.99
	HFD PCPE-1 vaccine1	3.84
	HFD PCPE-1 vaccine2	0.76
	HFD PCPE-1 vaccine3	4.32
	HFD PCPE-1 vaccine4	1.32
	HFD PCPE-1 vaccine5	3.01
	HFD PCPE-1 vaccine6	1.76
	HFD PCPE-1 vaccine7	8.77	Outlier
	HFD PCPE-1 vaccine8	6.31
	HFD PCPE-1 vaccine9	3.84
	HFD PCPE-1 vaccine10	2.14
