# Supplementary material for: PCPE-1, a brown adipose tissue-derived cytokine, promotes obesity-induced liver fibrosis
Source: EMBO J. 2024 Aug 19;43(21):4846–69. doi: 10.1038/s44318-024-00196-0 (PMC11535236; doi:10.1038/s44318-024-00196-0)
Supplement: Supplementary file 5 — Source data Fig. 3 [file 44318_2024_196_MOESM5_ESM.zip › Figure 3/Figure 3-O/Fig.3O.xlsx]

## Sheet: Fig.3O
	ALT levels (pg/ml) in plasma by ELISA analysis
	Sample	ALT (pg/ml)
	HFD Con1	31575.1
	HFD Con2	31651
	HFD Con3	28491.4
	HFD Con4	32238.3
	HFD Con5	30286.7
	HFD Con6	29352.7
	HFD PCPE-1 vaccine1	27035.2
	HFD PCPE-1 vaccine2	30555.1
	HFD PCPE-1 vaccine3	31248.3
	HFD PCPE-1 vaccine4	29047.4
	HFD PCPE-1 vaccine5	31273.3
	HFD PCPE-1 vaccine6	29996.4
