# Supplementary material for: PCPE-1, a brown adipose tissue-derived cytokine, promotes obesity-induced liver fibrosis
Source: EMBO J. 2024 Aug 19;43(21):4846–69. doi: 10.1038/s44318-024-00196-0 (PMC11535236; doi:10.1038/s44318-024-00196-0)
Supplement: Supplementary file 5 — Source data Fig. 3 [file 44318_2024_196_MOESM5_ESM.zip › Figure 3/Figure 3-H/Fig.3H.xlsx]

## Sheet: Fig.3H
	ALT levels (pg/ml) in plasma by ELISA analysis
	Sample	ALT (pg/ml)
	Con-NC-1	3405.75
	Con-NC-2	4326.34
	Con-NC-3	4451.48
	Con-NC-4	4562.93
	Con-NC-5	4016.51
	Con-NC-6	4046.68
	Pcolce KO NC-1	7289.85
	Pcolce KO NC-2	4604.8
	Pcolce KO NC-3	11629.7
	Pcolce KO NC-4	5437.7
	Pcolce KO NC-5	8946.87
	Pcolce KO NC-6	5010.44
	Pcolce KO NC-7	5222.49
	Pcolce KO NC-8	5819.57
	Con-HFD-1	25731.9
	Con-HFD-2	29924.2
	Con-HFD-3	32367.3
	Con-HFD-4	28262.7
	Con-HFD-5	28491.4
	Con-HFD-6	29518.3
	Con-HFD-7	27900.4
	Con-HFD-8	33657.2
	Pcolce KO HFD-1	28171.7
	Pcolce KO HFD-2	29972.3
	Pcolce KO HFD-3	30384
	Pcolce KO HFD-4	29329.1
	Pcolce KO HFD-5	29329.1
	Pcolce KO HFD-6	25092.3
	Pcolce KO HFD-7	27387.1
	Pcolce KO HFD-8	31524.6
