# Supplementary material for: PCPE-1, a brown adipose tissue-derived cytokine, promotes obesity-induced liver fibrosis
Source: EMBO J. 2024 Aug 19;43(21):4846–69. doi: 10.1038/s44318-024-00196-0 (PMC11535236; doi:10.1038/s44318-024-00196-0)
Supplement: Supplementary file 5 — Source data Fig. 3 [file 44318_2024_196_MOESM5_ESM.zip › Figure 3/Figure 3-A/Fig.3A.xlsx]

## Sheet: Fig.3A
	Relative Pcolce gene expression (qPCR)
	Sample	Pcolce	60S	ΔCP	ΔΔCP	relative change				ΔCP used for analysis
	Con-1	25.0828	21.1039	3.97889	0.264772	0.83233				3.97889
	Con-2	24.5542	21.3966	3.15762	-0.556503	1.4707				3.15762
	Con-3	23.5426	20.0525	3.49018	-0.223939	1.16792				3.49018
	Con-4	24.3812	20.4425	3.93878	0.224665	0.855794				3.93878
	Con-5	24.1616	20.2184	3.94315	0.229036	0.853205				3.94315
	Con-6	24.7894	21.0133	3.77609	0.0619694	0.957956				3.77609
	Pcolce KO-1	27.9658	20.817	7.14883	3.43471	0.0924803			Avg	3.71412
	Pcolce KO-2	28.0223	20.7272	7.29509	3.58097	0.0835644
	Pcolce KO-3	28.0674	21.0386	7.02877	3.31466	0.100505
	Pcolce KO-4	28.369	20.6897	7.67927	3.96516	0.0640279
	Pcolce KO-5	28.54	20.6952	7.84482	4.13071	0.0570866
	Pcolce KO-6	28.2381	20.6735	7.5646	3.85048	0.0693248
	Con HFD-1	21.5258	21.2386	0.287182	-3.42694	10.755
	Con HFD-2	22.9929	21.4686	1.52437	-2.18975	4.56228
	Con HFD-3	21.8263	21.6027	0.22364	-3.49048	11.2393
	Con HFD-4	21.9337	21.3177	0.615989	-3.09813	8.56308
	Con HFD-5	22.6296	21.6668	0.962824	-2.75129	6.73321
	Con HFD-6	22.6852	21.6563	1.02888	-2.68524	6.43188
	Pcolce KO HFD-1	25.2706	19.6217	5.64896	1.93484	0.261551
	Pcolce KO HFD-2	26.6158	22.0902	4.52556	0.811437	0.569814
	Pcolce KO HFD-3	26.043	19.9871	6.05595	2.34183	0.19726
	Pcolce KO HFD-4	25.9794	20.1077	5.87176	2.15764	0.224123
	Pcolce KO HFD-5	26.4861	21.7962	4.68994	0.975822	0.50845
	Pcolce KO HFD-6	26.967	21.8807	5.08626	1.37214	0.386319
