# Supplementary material for: PCPE-1, a brown adipose tissue-derived cytokine, promotes obesity-induced liver fibrosis
Source: EMBO J. 2024 Aug 19;43(21):4846–69. doi: 10.1038/s44318-024-00196-0 (PMC11535236; doi:10.1038/s44318-024-00196-0)
Supplement: Supplementary file 5 — Source data Fig. 3 [file 44318_2024_196_MOESM5_ESM.zip › Figure 3/Figure 3-F/Fig.3F.xlsx]

## Sheet: Fig.3F
	mouse Collegan I ELISA data
	Sample	mouse Collegan I (μg/μg protein)	Memo
	Con-NC-1	0.126402
	Con-NC-2	0.142472
	Con-NC-3	0.155545
	Con-NC-4	0.146574
	Con-NC-5	0.16594
	Pcolce KO NC-1	0.137693
	Pcolce KO NC-2	0.139269
	Pcolce KO NC-3	0.153364
	Pcolce KO NC-4	0.102638	outlier
	Pcolce KO NC-5	0.127126
	Con-HFD-1	0.325747
	Con-HFD-2	0.335555
	Con-HFD-3	0.431922
	Con-HFD-4	0.309885
	Con-HFD-5	0.432916
	Pcolce KO HFD-1	0.169699
	Pcolce KO HFD-2	0.140063
	Pcolce KO HFD-3	0.102638
	Pcolce KO HFD-4	0.114702
	Pcolce KO HFD-5	0.12822
