# Supplementary material for: PCPE-1, a brown adipose tissue-derived cytokine, promotes obesity-induced liver fibrosis
Source: EMBO J. 2024 Aug 19;43(21):4846–69. doi: 10.1038/s44318-024-00196-0 (PMC11535236; doi:10.1038/s44318-024-00196-0)
Supplement: Supplementary file 5 — Source data Fig. 3 [file 44318_2024_196_MOESM5_ESM.zip › Figure 3/Figure 3-C/Fig.3C.xlsx]

## Sheet: Fig.3C
	mouse PCPE-1 levels (ng/ml) in plasma by ELISA analysis
	Sample	PCPE-1 (ng/ml)	Memo
	Con NC-1	5.29
	Con NC-2	5.89
	Con NC-3	13.56	outlier
	Con NC-4	6.93
	Con NC-5	8.78
	Con NC-6	6.04
	PcolceKO NC-1	4.33
	PcolceKO NC-2	4.8
	PcolceKO NC-3	4.73
	PcolceKO NC-4	7.35
	PcolceKO NC-5	3.01
	PcolceKO NC-6	3.06
	Con HFD-1	8.78
	Con HFD-2	9.44
	Con HFD-3	11.74
	Con HFD-4	12.8
	Con HFD-5	11.01
	Con HFD-6	13.23
	PcolceKO HFD-1	8.41
	PcolceKO HFD-2	6.36
	PcolceKO HFD-3	7.61
	PcolceKO HFD-4	7.87
	PcolceKO HFD-5	6.12
	PcolceKO HFD-6	6.6
