# Supplementary material for: PCPE-1, a brown adipose tissue-derived cytokine, promotes obesity-induced liver fibrosis
Source: EMBO J. 2024 Aug 19;43(21):4846–69. doi: 10.1038/s44318-024-00196-0 (PMC11535236; doi:10.1038/s44318-024-00196-0)
Supplement: Supplementary file 5 — Source data Fig. 3 [file 44318_2024_196_MOESM5_ESM.zip › Figure 3/Figure 3-M/Fig.3M.xlsx]

## Sheet: Fig.3M
	mouse Collegan I ELISA data
	Sample	mouse Collegan I (μg/μg protein)
	HFD Con1	0.1
	HFD Con2	0.17
	HFD Con3	0.15
	HFD Con4	0.23
	HFD Con5	0.26
	HFD Con6	0.12
	HFD Con7	0.26
	HFD Con8	0.18
	HFD Con9	0.22
	HFD PCPE-1 vaccine1	0.16
	HFD PCPE-1 vaccine2	0.19
	HFD PCPE-1 vaccine3	0.16
	HFD PCPE-1 vaccine4	0.08
	HFD PCPE-1 vaccine5	0.08
	HFD PCPE-1 vaccine6	0.14
	HFD PCPE-1 vaccine7	0.12
	HFD PCPE-1 vaccine8	0.12
	HFD PCPE-1 vaccine9	0.15
