# Supplementary material for: PCPE-1, a brown adipose tissue-derived cytokine, promotes obesity-induced liver fibrosis
Source: EMBO J. 2024 Aug 19;43(21):4846–69. doi: 10.1038/s44318-024-00196-0 (PMC11535236; doi:10.1038/s44318-024-00196-0)
Supplement: Supplementary file 5 — Source data Fig. 3 [file 44318_2024_196_MOESM5_ESM.zip › Figure 3/Figure 3-K/Fig.3K.xlsx]

## Sheet: Fig.3K
	mouse PCPE-1 levels (ng/ml) in plasma by ELISA analysis
	Sample	PCPE-1 (ng/ml)
	HFD Con1	11.01
	HFD Con2	13.01
	HFD Con3	14.45
	HFD Con4	8.32
	HFD Con5	9.82
	HFD Con6	4.54
	HFD Con7	4.32
	HFD Con8	6.97
	HFD Con9	5.19
	HFD Con10	3.9
	HFD Con11	5.95
	HFD PCPE-1 vaccine1	8.5
	HFD PCPE-1 vaccine2	10.31
	HFD PCPE-1 vaccine3	3.71
	HFD PCPE-1 vaccine4	11.22
	HFD PCPE-1 vaccine5	6.36
	HFD PCPE-1 vaccine6	0.73
	HFD PCPE-1 vaccine7	0.02
	HFD PCPE-1 vaccine8	1.32
	HFD PCPE-1 vaccine9	1.96
	HFD PCPE-1 vaccine10	4.06
	HFD PCPE-1 vaccine11	1.91
