# Supplementary material for: PCPE-1, a brown adipose tissue-derived cytokine, promotes obesity-induced liver fibrosis
Source: EMBO J. 2024 Aug 19;43(21):4846–69. doi: 10.1038/s44318-024-00196-0 (PMC11535236; doi:10.1038/s44318-024-00196-0)
Supplement: Supplementary file 5 — Source data Fig. 3 [file 44318_2024_196_MOESM5_ESM.zip › Figure 3/Figure 3-P/Fig.3P.xlsx]

## Sheet: Fig.3P
	Relative gene expression (qPCR)
	Sample	Col1a1	60S	ΔCP	ΔΔCP	relative change	memo		ΔCP used for analysis		Sample	Ctgf	60S	ΔCP	ΔΔCP	relative change	memo		ΔCP used for analysis		Sample	Tgfb1	60S	ΔCP	ΔΔCP	relative change	memo		ΔCP used for analysis		Sample	Ccl-2	60S	ΔCP	ΔΔCP	relative change	memo		ΔCP used for analysis		Sample	Tnf	60S	ΔCP	ΔΔCP	relative change	memo
	HFD Con1	27.91	23.98	3.93	0.402222	0.756692			3.93		HFD Con1	25.7	23.98	1.72	0.4525	0.730775			1.72		HFD Con1	27.72	23.98	3.74	0.0355556	0.975656			3.74		HFD Con1	30.16	23.98	6.18	0.185556	0.87931			6.18		HFD Con1	34.42	23.98	10.44	0.606667	0.656712			HFD Con1
	HFD Con2	27.66	23.61	4.05	0.522222	0.696298			4.05		HFD Con2	25.5	23.61	1.89	0.6225	0.649544			1.89		HFD Con2	27.92	23.61	4.31	0.605556	0.657218			4.31		HFD Con2	30.18	23.61	6.57	0.575556	0.671028			6.57		HFD Con2	33.87	23.61	10.26	0.426667	0.743979			HFD Con2
	HFD Con3	27.96	23.91	4.05	0.522222	0.696298			4.05		HFD Con3	25.03	23.91	1.12	-0.1475	1.10765			1.12		HFD Con3	27.89	23.91	3.98	0.275556	0.826132			3.98		HFD Con3	30.28	23.91	6.37	0.375556	0.770809			6.37		HFD Con3	34.71	23.91	10.8	0.966667	0.511687			HFD Con3
	HFD Con4	27.91	23.66	4.25	0.722222	0.606163			4.25		HFD Con4	25.03	23.66	1.37	0.1025	0.931418			1.37		HFD Con4	27.26	23.66	3.6	-0.104444	1.07508			3.6		HFD Con4	30.01	23.66	6.35	0.355556	0.781569			6.35		HFD Con4	32.83	23.66	9.17	-0.663333	1.58374			HFD Con4
	HFD Con5	27.98	23.56	4.42	0.892222	0.538784			4.42		HFD Con5	25.65	23.56	2.09	0.8225	0.565461			2.09		HFD Con5	27.52	23.56	3.96	0.255556	0.837665			3.96		HFD Con5	29.74	23.56	6.18	0.185556	0.87931			6.18		HFD Con5	33.61	23.56	10.05	0.216667	0.860551			HFD Con5
	HFD Con6	27.51	24.23	3.28	-0.247778	1.18738			3.28		HFD Con6	25.17	24.23	0.94	-0.3275	1.25484			0.94		HFD Con6	27.83	24.23	3.6	-0.104444	1.07508			3.6		HFD Con6	30.16	24.23	5.93	-0.0644444	1.04568			5.93		HFD Con6	33.56	24.23	9.33	-0.503333	1.41748			HFD Con6
	HFD Con7	27.24	24.68	2.56	-0.967778	1.95583			2.56		HFD Con7	24.59	24.68	-0.09	-1.3575	2.56241	Outlier (when relative change was analyzed )		-0.09		HFD Con7	27.93	24.68	3.25	-0.454444	1.37026			3.25		HFD Con7	30.14	24.68	5.46	-0.534444	1.44838			5.46		HFD Con7	34.34	24.68	9.66	-0.173333	1.12766			HFD Con7
	HFD Con8	27.24	24.36	2.88	-0.647778	1.56675			2.88		HFD Con8	25.46	24.36	1.1	-0.1675	1.12311			1.1		HFD Con8	27.81	24.36	3.45	-0.254444	1.19288			3.45		HFD Con8	29.74	24.36	5.38	-0.614444	1.53097			5.38		HFD Con8	33.55	24.36	9.19	-0.643333	1.56193			HFD Con8
	HFD Con9	26.6	24.27	2.33	-1.19778	2.29386			2.33		HFD Con9	23.91	24.27	-0.36			Outlier (when ΔCP was analyzed )				HFD Con9	27.72	24.27	3.45	-0.254444	1.19288			3.45		HFD Con9	29.8	24.27	5.53	-0.464444	1.37979			5.53		HFD Con9	33.87	24.27	9.6	-0.233333	1.17555			HFD Con9
	HFD PCPE-1 vaccine1	29.07	24.03	5.04	1.51222	0.350571		avg	3.52778		HFD PCPE-1 vaccine1	25.56	24.03	1.53	0.2625	0.833642		Avg	1.2675		HFD PCPE-1 vaccine1	28.24	24.03	4.21	0.505556	0.704389		Avg	3.70444		HFD PCPE-1 vaccine1	30.84	24.03	6.81	0.815556	0.56819		Avg	5.99444		HFD PCPE-1 vaccine1	34.79	24.03	10.76	0.926667	0.526072			Avg
	HFD PCPE-1 vaccine2	27.9	23.75	4.15	0.622222	0.649669					HFD PCPE-1 vaccine2	25.3	23.75	1.55	0.2825	0.822165					HFD PCPE-1 vaccine2	28.09	23.75	4.34	0.635556	0.643693					HFD PCPE-1 vaccine2	30.29	23.75	6.54	0.545556	0.685128					HFD PCPE-1 vaccine2	33.89	23.75	10.14	0.306667	0.808508
	HFD PCPE-1 vaccine3	27.9	23.67	4.23	0.702222	0.614625					HFD PCPE-1 vaccine3	24.8	23.67	1.13	-0.1375	1.1					HFD PCPE-1 vaccine3	27.67	23.67	4	0.295556	0.814759					HFD PCPE-1 vaccine3	30.44	23.67	6.77	0.775556	0.584164					HFD PCPE-1 vaccine3	34.04	23.67	10.37	0.536667	0.689362
	HFD PCPE-1 vaccine4	28.32	23.71	4.61	1.08222	0.472301					HFD PCPE-1 vaccine4	25.45	23.71	1.74	0.4725	0.720715					HFD PCPE-1 vaccine4	27.57	23.71	3.86	0.155556	0.897787					HFD PCPE-1 vaccine4	30.09	23.71	6.38	0.385556	0.765484					HFD PCPE-1 vaccine4	33.91	23.71	10.2	0.366667	0.775572
	HFD PCPE-1 vaccine5	29.3	23.7	5.6	2.07222	0.237793					HFD PCPE-1 vaccine5	26.31	23.7	2.61	1.3425	0.394337					HFD PCPE-1 vaccine5	27.98	23.7	4.28	0.575556	0.671028					HFD PCPE-1 vaccine5	31.05	23.7	7.35	1.35556	0.390784					HFD PCPE-1 vaccine5	33.82	23.7	10.12	0.286667	0.819794
	HFD PCPE-1 vaccine6	27.85	23.62	4.23	0.702222	0.614625					HFD PCPE-1 vaccine6	26.12	23.62	2.5	1.2325	0.425579					HFD PCPE-1 vaccine6	27.9	23.62	4.28	0.575556	0.671028					HFD PCPE-1 vaccine6	30.43	23.62	6.81	0.815556	0.56819					HFD PCPE-1 vaccine6	34.02	23.62	10.4	0.566667	0.675175
	HFD PCPE-1 vaccine7	27.73	24.03	3.7	0.172222	0.887475					HFD PCPE-1 vaccine7	25.29	24.03	1.26	-0.0075	1.00521					HFD PCPE-1 vaccine7	27.78	24.03	3.75	0.0455556	0.968917					HFD PCPE-1 vaccine7	30.6	24.03	6.57	0.575556	0.671028					HFD PCPE-1 vaccine7	33.75	24.03	9.72	-0.113333	1.08172
	HFD PCPE-1 vaccine8	26.99	24.79	2.2	-1.32778	2.51016					HFD PCPE-1 vaccine8	25.54	24.79	0.75	-0.5175	1.43147					HFD PCPE-1 vaccine8	27.74	24.79	2.95	-0.754444	1.68698					HFD PCPE-1 vaccine8	29.23	24.79	4.44	-1.55444	2.93721	Abnormal value (when relative change was analyzed )				HFD PCPE-1 vaccine8	33.11	24.79	8.32	-1.51333	2.85469	Outlier (when relative change was analyzed )
	HFD PCPE-1 vaccine9	27.46	24.68	2.78	-0.747778	1.6792					HFD PCPE-1 vaccine9	24.57	24.68	-0.11	-1.3775	2.59818	Outlier (when relative change was analyzed )				HFD PCPE-1 vaccine9	27.9	24.68	3.22	-0.484444	1.39905					HFD PCPE-1 vaccine9	30.2	24.68	5.52	-0.474444	1.38938					HFD PCPE-1 vaccine9	34.06	24.68	9.38	-0.453333	1.3692
	HFD PCPE-1 vaccine10	27.29	24.52	2.77	-0.757778	1.69088					HFD PCPE-1 vaccine10	24.91	24.52	0.39	-0.8775	1.83719					HFD PCPE-1 vaccine10	27.78	24.52	3.26	-0.444444	1.36079					HFD PCPE-1 vaccine10	30.45	24.52	5.93	-0.0644444	1.04568					HFD PCPE-1 vaccine10	33.76	24.52	9.24	-0.593333	1.50873
[truncated: 1 more columns]
