# Supplementary material for: PCPE-1, a brown adipose tissue-derived cytokine, promotes obesity-induced liver fibrosis
Source: EMBO J. 2024 Aug 19;43(21):4846–69. doi: 10.1038/s44318-024-00196-0 (PMC11535236; doi:10.1038/s44318-024-00196-0)
Supplement: Supplementary file 6 — Source data Fig. 4 [file 44318_2024_196_MOESM6_ESM.zip]

Archive with 254 entries (220 files):
- Figure 4/
- Figure 4/Figure 4-A/
- Figure 4/Figure 4-F/
- Figure 4/Figure 4-O/
- Figure 4/Figure 4-H/
- Figure 4/Figure 4-I/
- Figure 4/Figure 4-N/
- Figure 4/Figure 4-G/
- Figure 4/Figure 4-E/
- Figure 4/Figure 4-B/
- Figure 4/Figure 4-K/
- Figure 4/Figure 4-L/
- Figure 4/Figure 4-P/
- Figure 4/Figure 4-M/
- Figure 4/Figure 4-J/
- Figure 4/Figure 4-C/
- Figure 4/Figure 4-D/
- Figure 4/Figure 4-Q/
- Figure 4/Figure 4-A/Fig.4A.xlsx
- __MACOSX/Figure 4/Figure 4-A/._Fig.4A.xlsx
- Figure 4/Figure 4-A/Quantificated image/
- __MACOSX/Figure 4/Figure 4-A/._Quantificated image
- Figure 4/Figure 4-A/Fig.4A.png
- __MACOSX/Figure 4/Figure 4-A/._Fig.4A.png
- Figure 4/Figure 4-A/Demonstrated image/
- __MACOSX/Figure 4/Figure 4-A/._Demonstrated image
- Figure 4/Figure 4-F/Fig.4F.xlsx
- __MACOSX/Figure 4/Figure 4-F/._Fig.4F.xlsx
- Figure 4/Figure 4-F/Fig.4F.png
- __MACOSX/Figure 4/Figure 4-F/._Fig.4F.png
- Figure 4/Figure 4-F/Quantificated image/
- __MACOSX/Figure 4/Figure 4-F/._Quantificated image
- Figure 4/Figure 4-F/Demonstrated image/
- __MACOSX/Figure 4/Figure 4-F/._Demonstrated image
- Figure 4/Figure 4-O/Fig.4O.png
- __MACOSX/Figure 4/Figure 4-O/._Fig.4O.png
- Figure 4/Figure 4-O/Fig.4O.xlsx
- __MACOSX/Figure 4/Figure 4-O/._Fig.4O.xlsx
- Figure 4/Figure 4-H/Quantificated data/
- __MACOSX/Figure 4/Figure 4-H/._Quantificated data
- Figure 4/Figure 4-H/Demonstrated data/
- __MACOSX/Figure 4/Figure 4-H/._Demonstrated data
- Figure 4/Figure 4-H/Fig.4H.png
- __MACOSX/Figure 4/Figure 4-H/._Fig.4H.png
- Figure 4/Figure 4-H/Fig.4H.xlsx
- __MACOSX/Figure 4/Figure 4-H/._Fig.4H.xlsx
- Figure 4/Figure 4-I/Quantificated image/
- __MACOSX/Figure 4/Figure 4-I/._Quantificated image
- Figure 4/Figure 4-I/Fig.4I.png
- __MACOSX/Figure 4/Figure 4-I/._Fig.4I.png
- Figure 4/Figure 4-I/Fig.4I.xlsx
- __MACOSX/Figure 4/Figure 4-I/._Fig.4I.xlsx
- Figure 4/Figure 4-I/Demonstrated image/
- __MACOSX/Figure 4/Figure 4-I/._Demonstrated image
- Figure 4/Figure 4-N/Fig.4N.png
- __MACOSX/Figure 4/Figure 4-N/._Fig.4N.png
- Figure 4/Figure 4-N/Fig.4N.xlsx
- __MACOSX/Figure 4/Figure 4-N/._Fig.4N.xlsx
- Figure 4/Figure 4-G/Fig.4G.xlsx
- __MACOSX/Figure 4/Figure 4-G/._Fig.4G.xlsx
- Figure 4/Figure 4-G/Fig.4G.png
- __MACOSX/Figure 4/Figure 4-G/._Fig.4G.png
- Figure 4/Figure 4-G/Quantificated image/
- __MACOSX/Figure 4/Figure 4-G/._Quantificated image
- Figure 4/Figure 4-G/Demonstrated image/
- __MACOSX/Figure 4/Figure 4-G/._Demonstrated image
- Figure 4/Figure 4-E/Fig.4E.png
- __MACOSX/Figure 4/Figure 4-E/._Fig.4E.png
- Figure 4/Figure 4-E/Fig.4E.xlsx
- __MACOSX/Figure 4/Figure 4-E/._Fig.4E.xlsx
- Figure 4/Figure 4-B/Fig.4B.png
- __MACOSX/Figure 4/Figure 4-B/._Fig.4B.png
- Figure 4/Figure 4-B/Quantificated image/
- __MACOSX/Figure 4/Figure 4-B/._Quantificated image
- Figure 4/Figure 4-B/Fig.4B.xlsx
- __MACOSX/Figure 4/Figure 4-B/._Fig.4B.xlsx
- Figure 4/Figure 4-B/Demonstrated image/
- __MACOSX/Figure 4/Figure 4-B/._Demonstrated image
- Figure 4/Figure 4-K/Fig.4K.xlsx
- __MACOSX/Figure 4/Figure 4-K/._Fig.4K.xlsx
- Figure 4/Figure 4-K/Fig.4K.png
- __MACOSX/Figure 4/Figure 4-K/._Fig.4K.png
- Figure 4/Figure 4-L/Fig.4L.xlsx
- __MACOSX/Figure 4/Figure 4-L/._Fig.4L.xlsx
- Figure 4/Figure 4-L/Fig.4L.png
- __MACOSX/Figure 4/Figure 4-L/._Fig.4L.png
- Figure 4/Figure 4-P/Fig.4P.png
- __MACOSX/Figure 4/Figure 4-P/._Fig.4P.png
- Figure 4/Figure 4-P/Fig.4P.xlsx
- __MACOSX/Figure 4/Figure 4-P/._Fig.4P.xlsx
- Figure 4/Figure 4-M/Fig.4M.xlsx
- __MACOSX/Figure 4/Figure 4-M/._Fig.4M.xlsx
- Figure 4/Figure 4-M/Fig.4M.png
- __MACOSX/Figure 4/Figure 4-M/._Fig.4M.png
- Figure 4/Figure 4-J/Quantificated data/
- __MACOSX/Figure 4/Figure 4-J/._Quantificated data
- Figure 4/Figure 4-J/Fig.4J.xlsx
- __MACOSX/Figure 4/Figure 4-J/._Fig.4J.xlsx
- Figure 4/Figure 4-J/Demonstrated data/
- __MACOSX/Figure 4/Figure 4-J/._Demonstrated data
- Figure 4/Figure 4-J/Fig.4J.png
- __MACOSX/Figure 4/Figure 4-J/._Fig.4J.png
- Figure 4/Figure 4-C/Fig.4C.png
- __MACOSX/Figure 4/Figure 4-C/._Fig.4C.png
- Figure 4/Figure 4-C/Fig.4C.xlsx
- __MACOSX/Figure 4/Figure 4-C/._Fig.4C.xlsx
- Figure 4/Figure 4-D/Fig.4D.png
- __MACOSX/Figure 4/Figure 4-D/._Fig.4D.png
- Figure 4/Figure 4-D/Quantificated image/
- __MACOSX/Figure 4/Figure 4-D/._Quantificated image
- Figure 4/Figure 4-D/Demonstrated image/
- __MACOSX/Figure 4/Figure 4-D/._Demonstrated image
- Figure 4/Figure 4-D/Fig.4D.xlsx
- __MACOSX/Figure 4/Figure 4-D/._Fig.4D.xlsx
- Figure 4/Figure 4-Q/.DS_Store
- __MACOSX/Figure 4/Figure 4-Q/._.DS_Store
- Figure 4/Figure 4-Q/Fig.4Q.png
- __MACOSX/Figure 4/Figure 4-Q/._Fig.4Q.png
- Figure 4/Figure 4-A/Quantificated image/GAPDH (for p-c-Fos and c-Fos).tif
- __MACOSX/Figure 4/Figure 4-A/Quantificated image/._GAPDH (for p-c-Fos and c-Fos).tif
- Figure 4/Figure 4-A/Quantificated image/.DS_Store
- __MACOSX/Figure 4/Figure 4-A/Quantificated image/._.DS_Store
- Figure 4/Figure 4-A/Quantificated image/p-c-Jun.tif
- __MACOSX/Figure 4/Figure 4-A/Quantificated image/._p-c-Jun.tif
- Figure 4/Figure 4-A/Quantificated image/c-Fos.tif
- __MACOSX/Figure 4/Figure 4-A/Quantificated image/._c-Fos.tif
- Figure 4/Figure 4-A/Quantificated image/c-Jun.tif
- __MACOSX/Figure 4/Figure 4-A/Quantificated image/._c-Jun.tif
- Figure 4/Figure 4-A/Quantificated image/GAPDH (for p-c-Jun and c-Jun).tif
- __MACOSX/Figure 4/Figure 4-A/Quantificated image/._GAPDH (for p-c-Jun and c-Jun).tif
- Figure 4/Figure 4-A/Quantificated image/p-c-Fos.tif
- __MACOSX/Figure 4/Figure 4-A/Quantificated image/._p-c-Fos.tif
- Figure 4/Figure 4-A/Demonstrated image/GAPDH (for p-c-Fos and c-Fos).tif
- __MACOSX/Figure 4/Figure 4-A/Demonstrated image/._GAPDH (for p-c-Fos and c-Fos).tif
- Figure 4/Figure 4-A/Demonstrated image/.DS_Store
- __MACOSX/Figure 4/Figure 4-A/Demonstrated image/._.DS_Store
- Figure 4/Figure 4-A/Demonstrated image/p-c-Jun.tif
- __MACOSX/Figure 4/Figure 4-A/Demonstrated image/._p-c-Jun.tif
- Figure 4/Figure 4-A/Demonstrated image/c-Fos.tif
- __MACOSX/Figure 4/Figure 4-A/Demonstrated image/._c-Fos.tif
- Figure 4/Figure 4-A/Demonstrated image/c-Jun.tif
- __MACOSX/Figure 4/Figure 4-A/Demonstrated image/._c-Jun.tif
- Figure 4/Figure 4-A/Demonstrated image/GAPDH (for p-c-Jun and c-Jun).tif
- __MACOSX/Figure 4/Figure 4-A/Demonstrated image/._GAPDH (for p-c-Jun and c-Jun).tif
- Figure 4/Figure 4-A/Demonstrated image/p-c-Fos.tif
- __MACOSX/Figure 4/Figure 4-A/Demonstrated image/._p-c-Fos.tif
- Figure 4/Figure 4-F/Quantificated image/PCPE-1 rep 1.tif
- __MACOSX/Figure 4/Figure 4-F/Quantificated image/._PCPE-1 rep 1.tif
- Figure 4/Figure 4-F/Quantificated image/PCPE-1 rep 2.tif
- __MACOSX/Figure 4/Figure 4-F/Quantificated image/._PCPE-1 rep 2.tif
- Figure 4/Figure 4-F/Quantificated image/PCPE-1 rep 3.tif
- __MACOSX/Figure 4/Figure 4-F/Quantificated image/._PCPE-1 rep 3.tif
- Figure 4/Figure 4-F/Quantificated image/GAPDH rep 3.tif
- __MACOSX/Figure 4/Figure 4-F/Quantificated image/._GAPDH rep 3.tif
- Figure 4/Figure 4-F/Quantificated image/GAPDH rep 2.tif
- __MACOSX/Figure 4/Figure 4-F/Quantificated image/._GAPDH rep 2.tif
- Figure 4/Figure 4-F/Quantificated image/GAPDH rep 1.tif
- __MACOSX/Figure 4/Figure 4-F/Quantificated image/._GAPDH rep 1.tif
- Figure 4/Figure 4-F/Quantificated image/GAPDH.tif
- __MACOSX/Figure 4/Figure 4-F/Quantificated image/._GAPDH.tif
- Figure 4/Figure 4-F/Quantificated image/PCPE-1.tif
- __MACOSX/Figure 4/Figure 4-F/Quantificated image/._PCPE-1.tif
- Figure 4/Figure 4-F/Demonstrated image/.DS_Store
- __MACOSX/Figure 4/Figure 4-F/Demonstrated image/._.DS_Store
- Figure 4/Figure 4-F/Demonstrated image/GAPDH.tif
- __MACOSX/Figure 4/Figure 4-F/Demonstrated image/._GAPDH.tif
- Figure 4/Figure 4-F/Demonstrated image/PCPE-1.tif
- __MACOSX/Figure 4/Figure 4-F/Demonstrated image/._PCPE-1.tif
- Figure 4/Figure 4-H/Quantificated data/p-JNK1:2.tif
- __MACOSX/Figure 4/Figure 4-H/Quantificated data/._p-JNK1:2.tif
- Figure 4/Figure 4-H/Quantificated data/JNK1:2.tif
- __MACOSX/Figure 4/Figure 4-H/Quantificated data/._JNK1:2.tif
- Figure 4/Figure 4-H/Quantificated data/GAPDH.tif
- __MACOSX/Figure 4/Figure 4-H/Quantificated data/._GAPDH.tif
- Figure 4/Figure 4-H/Demonstrated data/p-JNK1:2.tif
- __MACOSX/Figure 4/Figure 4-H/Demonstrated data/._p-JNK1:2.tif
- Figure 4/Figure 4-H/Demonstrated data/.DS_Store
- __MACOSX/Figure 4/Figure 4-H/Demonstrated data/._.DS_Store
- Figure 4/Figure 4-H/Demonstrated data/JNK1:2.tif
- __MACOSX/Figure 4/Figure 4-H/Demonstrated data/._JNK1:2.tif
- Figure 4/Figure 4-H/Demonstrated data/GAPDH.tif
- __MACOSX/Figure 4/Figure 4-H/Demonstrated data/._GAPDH.tif
- Figure 4/Figure 4-I/Quantificated image/p-c-Fos membrane 2.tif
- __MACOSX/Figure 4/Figure 4-I/Quantificated image/._p-c-Fos membrane 2.tif
- Figure 4/Figure 4-I/Quantificated image/p-c-Fos membrane 1.tif
- __MACOSX/Figure 4/Figure 4-I/Quantificated image/._p-c-Fos membrane 1.tif
- Figure 4/Figure 4-I/Quantificated image/c-Fos membrane 1.tif
- __MACOSX/Figure 4/Figure 4-I/Quantificated image/._c-Fos membrane 1.tif
- Figure 4/Figure 4-I/Quantificated image/c-Fos membrane 2.tif
- __MACOSX/Figure 4/Figure 4-I/Quantificated image/._c-Fos membrane 2.tif
- Figure 4/Figure 4-I/Quantificated image/GAPDH membrane 1.tif
- __MACOSX/Figure 4/Figure 4-I/Quantificated image/._GAPDH membrane 1.tif
- Figure 4/Figure 4-I/Quantificated image/GAPDH membrane 2.tif
- __MACOSX/Figure 4/Figure 4-I/Quantificated image/._GAPDH membrane 2.tif
- Figure 4/Figure 4-I/Demonstrated image/.DS_Store
- __MACOSX/Figure 4/Figure 4-I/Demonstrated image/._.DS_Store
- Figure 4/Figure 4-I/Demonstrated image/c-Fos.tif
- __MACOSX/Figure 4/Figure 4-I/Demonstrated image/._c-Fos.tif
- Figure 4/Figure 4-I/Demonstrated image/GAPDH.tif
- __MACOSX/Figure 4/Figure 4-I/Demonstrated image/._GAPDH.tif
- Figure 4/Figure 4-I/Demonstrated image/p-c-Fos.tif
- __MACOSX/Figure 4/Figure 4-I/Demonstrated image/._p-c-Fos.tif
- Figure 4/Figure 4-G/Quantificated image/Tubulin.tif
- __MACOSX/Figure 4/Figure 4-G/Quantificated image/._Tubulin.tif
- Figure 4/Figure 4-G/Quantificated image/IRE1.tif
- __MACOSX/Figure 4/Figure 4-G/Quantificated image/._IRE1.tif
- Figure 4/Figure 4-G/Quantificated image/p-IRE1.tif
- __MACOSX/Figure 4/Figure 4-G/Quantificated image/._p-IRE1.tif
- Figure 4/Figure 4-G/Demonstrated image/Tubulin.tif
- __MACOSX/Figure 4/Figure 4-G/Demonstrated image/._Tubulin.tif
- Figure 4/Figure 4-G/Demonstrated image/IRE1.tif
- __MACOSX/Figure 4/Figure 4-G/Demonstrated image/._IRE1.tif
- Figure 4/Figure 4-G/Demonstrated image/.DS_Store
- __MACOSX/Figure 4/Figure 4-G/Demonstrated image/._.DS_Store
- Figure 4/Figure 4-G/Demonstrated image/p-IRE1.tif
- __MACOSX/Figure 4/Figure 4-G/Demonstrated image/._p-IRE1.tif
- Figure 4/Figure 4-B/Quantificated image/c-Fos.tif
- __MACOSX/Figure 4/Figure 4-B/Quantificated image/._c-Fos.tif
- Figure 4/Figure 4-B/Quantificated image/Actin.tif
- __MACOSX/Figure 4/Figure 4-B/Quantificated image/._Actin.tif
- Figure 4/Figure 4-B/Quantificated image/c-Jun.tif
- __MACOSX/Figure 4/Figure 4-B/Quantificated image/._c-Jun.tif
- Figure 4/Figure 4-B/Demonstrated image/.DS_Store
- __MACOSX/Figure 4/Figure 4-B/Demonstrated image/._.DS_Store
- Figure 4/Figure 4-B/Demonstrated image/c-Fos.tif
- __MACOSX/Figure 4/Figure 4-B/Demonstrated image/._c-Fos.tif
- Figure 4/Figure 4-B/Demonstrated image/Actin.tif
- __MACOSX/Figure 4/Figure 4-B/Demonstrated image/._Actin.tif
- Figure 4/Figure 4-B/Demonstrated image/c-Jun.tif
- __MACOSX/Figure 4/Figure 4-B/Demonstrated image/._c-Jun.tif
- Figure 4/Figure 4-J/Quantificated data/p-c-Jun.tif
- __MACOSX/Figure 4/Figure 4-J/Quantificated data/._p-c-Jun.tif
- Figure 4/Figure 4-J/Quantificated data/Actin.tif
- __MACOSX/Figure 4/Figure 4-J/Quantificated data/._Actin.tif
- Figure 4/Figure 4-J/Quantificated data/c-Jun.tif
- __MACOSX/Figure 4/Figure 4-J/Quantificated data/._c-Jun.tif
- Figure 4/Figure 4-J/Demonstrated data/.DS_Store
- __MACOSX/Figure 4/Figure 4-J/Demonstrated data/._.DS_Store
- Figure 4/Figure 4-J/Demonstrated data/p-c-Jun.tif
- __MACOSX/Figure 4/Figure 4-J/Demonstrated data/._p-c-Jun.tif
- Figure 4/Figure 4-J/Demonstrated data/Actin.tif
- __MACOSX/Figure 4/Figure 4-J/Demonstrated data/._Actin.tif
- Figure 4/Figure 4-J/Demonstrated data/c-Jun.tif
- __MACOSX/Figure 4/Figure 4-J/Demonstrated data/._c-Jun.tif
- Figure 4/Figure 4-D/Quantificated image/GAPDH.tif
- __MACOSX/Figure 4/Figure 4-D/Quantificated image/._GAPDH.tif
- Figure 4/Figure 4-D/Quantificated image/PCPE-1.tif
- __MACOSX/Figure 4/Figure 4-D/Quantificated image/._PCPE-1.tif
- Figure 4/Figure 4-D/Demonstrated image/.DS_Store
- __MACOSX/Figure 4/Figure 4-D/Demonstrated image/._.DS_Store
- Figure 4/Figure 4-D/Demonstrated image/GAPDH.tif
- __MACOSX/Figure 4/Figure 4-D/Demonstrated image/._GAPDH.tif
- Figure 4/Figure 4-D/Demonstrated image/PCPE-1.tif
- __MACOSX/Figure 4/Figure 4-D/Demonstrated image/._PCPE-1.tif
