# Supplementary material for: PCPE-1, a brown adipose tissue-derived cytokine, promotes obesity-induced liver fibrosis
Source: EMBO J. 2024 Aug 19;43(21):4846–69. doi: 10.1038/s44318-024-00196-0 (PMC11535236; doi:10.1038/s44318-024-00196-0)
Supplement: Supplementary file 6 — Source data Fig. 4 [file 44318_2024_196_MOESM6_ESM.zip › Figure 4/Figure 4-A/Fig.4A.xlsx]

## Sheet: Fig.4A
	Quantification result of WB
	Sample	GAPDH	p-c-Fos	Relative p-c-Fos/GAPDH	Normalization	Memo				NC
	NC-1	95280.5	21019.5	0.220606	0.656462				NC-1	0.220606
	NC-2	146445	39269.5	0.268153	0.797947				NC-2	0.268153
	NC-3	82743.3	36092	0.436193	1.29799				NC-3	0.436193
	NC-4	92694	38863	0.419261	1.2476				NC-4	0.419261
	HFD-1	75120.8	49364.2	0.657131	1.95544				Avg	0.336053
	HFD-2	133112	135426	1.01738	3.02745
	HFD-3	133096	95063.4	0.714246	2.1254
	HFD-4	78877	79115.2	1.00302	2.98471
	Sample	GAPDH	c-Fos	Relative c-Fos/GAPDH	Normalization	Memo				NC
	NC-1	95280.5	64617.2	0.678179	0.733352				NC-1	0.678179
	NC-2	146445	37369.9	0.255181	0.275941				NC-2	0.255181
	NC-3	82743.3	94948.8	1.14751	1.24087				NC-3	1.14751
	NC-4	92694	149997	1.61819	1.74984				NC-4	1.61819
	HFD-1	75120.8	117001	1.55751	1.68422				Avg	0.924766
	HFD-2	133112	128137	0.962629	1.04094
	HFD-3	133096	132899	0.998518	1.07975
	HFD-4	78877	89854.3	1.13917	1.23185
	Sample	GAPDH	p-c-Jun	Relative p-c-Jun/GAPDH	Normalization	Memo				NC
	NC-1	56423.5	8768.07	0.155397	0.409257				NC-1	0.155397
	NC-2	53869.2	26607.9	0.493936	1.30084				NC-2	0.493936
	NC-3	34760.9	20544.7	0.591029	1.55654				NC-3	0.591029
	NC-4	77266.7	21515.9	0.278463	0.733365				NC-4	0.278463
	HFD-1	31132.2	100577	3.23063	8.50824				Avg	0.379706
	HFD-2	31624.4	85220.2	2.69476	7.09697
	HFD-3	46893.4	157581	3.36041	8.85003
	HFD-4	78414.8	153847	1.96197	5.16706
	Sample	GAPDH	c-Jun	Relative c-Jun/GAPDH	Normalization	Memo				NC
	NC-1	56423.5	7784.44	0.137964	0.351356				NC-1	0.137964
	NC-2	53869.2	18984.6	0.35242	0.897514				NC-2	0.35242
	NC-3	34760.9	23715	0.682234	1.73746				NC-3	0.682234
	NC-4	77266.7	30754.6	0.398031	1.01367				NC-4	0.398031
	HFD-1	31132.2	55267.9	1.77527	4.5211				Avg	0.392662
	HFD-2	31624.4	58337.2	1.84469	4.69791
	HFD-3	46893.4	67355.7	1.43636	3.65799
	HFD-4	78414.8	77861.1	0.992938	2.52873
