# Supplementary material for: PCPE-1, a brown adipose tissue-derived cytokine, promotes obesity-induced liver fibrosis
Source: EMBO J. 2024 Aug 19;43(21):4846–69. doi: 10.1038/s44318-024-00196-0 (PMC11535236; doi:10.1038/s44318-024-00196-0)
Supplement: Supplementary file 6 — Source data Fig. 4 [file 44318_2024_196_MOESM6_ESM.zip › Figure 4/Figure 4-F/Fig.4F.xlsx]

## Sheet: Fig.4F
	Sample	GAPDH	PCPE-1	Relative PCPE-1/GAPDH	Normalization	Memo
	Mock-1	31622.5	19857.3	0.627948	1.78988				Mock-1	0.627948
	Mock-2	31979.8	12387.9	0.387366	1.10414				Mock-2	0.387366
	Mock-3	33364.8	7775.74	0.233052	0.664284				Mock-3	0.233052
	Mock-4	32164.4	6020.03	0.187165	0.533488				Mock-4	0.187165
	Mock-5	28620.2	5525.84	0.193075	0.550335				Mock-5	0.193075
	Mock-6	37020.9	12978.6	0.350576	0.999271				Mock-6	0.350576
	Mock-7	74462.1	30348.7	0.407573	1.16173				Mock-7	0.407573
	Mock-8	88390.4	37115.1	0.419899	1.19687				Mock-8	0.419899
	Mock-9	52130.7	43476.5	0.833991		outlier (when relative value was analyzed)			Mock-9
	AAV c-Fos + c-Jun-1	31090.9	26905.3	0.865376	2.46664				Avg	0.350832
	AAV c-Fos + c-Jun-2	32474.4	16615.9	0.51166	1.45842
	AAV c-Fos + c-Jun-3	34266.7	6823.67	0.199134	0.567605
	AAV c-Fos + c-Jun-4	30690.3	8161.62	0.265935	0.758012
	AAV c-Fos + c-Jun-5	28249.7	8819.28	0.31219	0.889858
	AAV c-Fos + c-Jun-6	38343.7	20981.2	0.547188	1.55969
	AAV c-Fos + c-Jun-7	68996.6	84926.4	1.23088	3.50846
	AAV c-Fos + c-Jun-8	81742.2	71447.1	0.874055	2.49138
	AAV c-Fos + c-Jun-9	80106.5	74549.1	0.930625	2.65263
