# Supplementary material for: PCPE-1, a brown adipose tissue-derived cytokine, promotes obesity-induced liver fibrosis
Source: EMBO J. 2024 Aug 19;43(21):4846–69. doi: 10.1038/s44318-024-00196-0 (PMC11535236; doi:10.1038/s44318-024-00196-0)
Supplement: Supplementary file 6 — Source data Fig. 4 [file 44318_2024_196_MOESM6_ESM.zip › Figure 4/Figure 4-O/Fig.4O.xlsx]

## Sheet: Fig.4O
	Relative Pcolce gene expression in Brown adipose tissue (qPCR)
	Sample	Pcolce	Actb	ΔCP	ΔΔCP	relative change		ΔCP used for analysis
	NC-1	24.8757	21.4774	3.39833	-0.0701995	1.04986		3.39833
	NC-2	24.4629	21.2718	3.19105	-0.277483	1.21208		3.19105
	NC-3	24.3219	21.1626	3.15928	-0.309247	1.23906		3.15928
	NC-4	24.0679	20.4332	3.63472	0.166188	0.891194		3.63472
	NC-5	24.5831	20.6239	3.95927	0.490741	0.711659		3.95927
	HFD-1	21.3755	19.8288	1.54667	-1.92187	3.78913	Avg	3.46853
	HFD-2	21.6113	20.4242	1.18707	-2.28146	4.86168
	HFD-3	21.8462	19.8063	2.03987	-1.42866	2.69196
	HFD-4	21.9909	19.9917	1.99921	-1.46932	2.76892
	HFD-5	21.2955	19.5687	1.72681	-1.74172	3.34433
	HFD + TUDCA-1	22.8415	20.4547	2.38676	-1.08177	2.11663
	HFD + TUDCA-2	23.5236	20.1822	3.34143	-0.1271	1.0921
	HFD + TUDCA-3	22.4222	20.0208	2.40138	-1.06715	2.0953
	HFD + TUDCA-4	22.8187	20.1063	2.71239	-0.756141	1.68897
	HFD + TUDCA-5	23.0182	20.3064	2.71175	-0.756785	1.68972
