# Supplementary material for: PCPE-1, a brown adipose tissue-derived cytokine, promotes obesity-induced liver fibrosis
Source: EMBO J. 2024 Aug 19;43(21):4846–69. doi: 10.1038/s44318-024-00196-0 (PMC11535236; doi:10.1038/s44318-024-00196-0)
Supplement: Supplementary file 6 — Source data Fig. 4 [file 44318_2024_196_MOESM6_ESM.zip › Figure 4/Figure 4-H/Fig.4H.xlsx]

## Sheet: Fig.4H
	Quantification result of WB
	Sample	GAPDH	p-JNK1/2	Relative p-JNK1/2/GAPDH	Normalization	Memo			NC
	NC-1	22139.3	3141.82	0.141912		Outlier (when Relative value was analyzed )		no.1
	NC-2	18215.3	11098.5	0.609293	0.961904			no.2	0.609293
	NC-3	20068.4	10930.6	0.544668	0.85988			no.3	0.544668
	NC-4	21101.8	23084.8	1.09397		Outlier (when Relative value was analyzed )		no.4
	NC-5	22223.1	16585.3	0.746309	1.17822			no.5	0.746309
	HFD-1	15561.7	36220.3	2.32752	3.67452			mean	0.633423
	HFD-2	19417.4	34523.8	1.77798	2.80694
	HFD-3	17252.8	5864.66	0.339926	0.536648	Outlier
	HFD-4	15151.9	41103.5	2.71276	4.2827
	HFD-5	14070.1	71434.5	5.07705	8.01525	Outlier
