# Supplementary material for: PCPE-1, a brown adipose tissue-derived cytokine, promotes obesity-induced liver fibrosis
Source: EMBO J. 2024 Aug 19;43(21):4846–69. doi: 10.1038/s44318-024-00196-0 (PMC11535236; doi:10.1038/s44318-024-00196-0)
Supplement: Supplementary file 6 — Source data Fig. 4 [file 44318_2024_196_MOESM6_ESM.zip › Figure 4/Figure 4-I/Fig.4I.xlsx]

## Sheet: Sheet1
	Quantification result of WB
	Sample	GAPDH	p-c-Fos	Relative p-c-Fos/GAPDH	Normalization				Con
	Con-1	18196.3	651.042	0.0357788	1.39777			no.1	0.0357788
	Con-2	15411.2	480.335	0.0311679	1.21764			no.2	0.0311679
	Con-3	17394.3	222.607	0.0127977	0.499969			no.3	0.0127977
	Con-4	15959.5	128.95	0.0080798	0.315654			no.4	0.0080798
	Con-5	16344.4	672.728	0.0411594	1.60798			no.5	0.0411594
	Con-6	18526.6	455.728	0.0245986	0.960992			no.6	0.0245986
	BRE-1	30625	11357	0.370841	14.4877			mean	0.025597
	BRE-2	27774.9	18990.9	0.683742	26.7117
	BRE-3	27533.1	8525.5	0.309645	12.0969
	BRE-4	23590	21360.4	0.905489	35.3748
	BRE-5	24927.3	23883.8	0.958137	37.4316
	BRE-6	28855.7	24483.7	0.848489	33.148
	BRE+JNKi-1	26563.1	680.385	0.0256139	1.00066
	BRE+JNKi-2	24776.3	1413.06	0.0570329	2.22811
	BRE+JNKi-3	27350.8	463.971	0.0169637	0.662721
	BRE+JNKi-4	23356.4	1120.16	0.0479596	1.87364
	BRE+JNKi-5	30278.9	2095.84	0.069218	2.70414
	BRE+JNKi-6	29970	1111.63	0.0370913	1.44905
