# Supplementary material for: PCPE-1, a brown adipose tissue-derived cytokine, promotes obesity-induced liver fibrosis
Source: EMBO J. 2024 Aug 19;43(21):4846–69. doi: 10.1038/s44318-024-00196-0 (PMC11535236; doi:10.1038/s44318-024-00196-0)
Supplement: Supplementary file 6 — Source data Fig. 4 [file 44318_2024_196_MOESM6_ESM.zip › Figure 4/Figure 4-N/Fig.4N.xlsx]

## Sheet: Fig.4N
	Relative Pcolce gene expression in Brown adipocytes (qPCR)
	Sample	Pcolce	Actb	ΔCP	ΔΔCP	relative change	memo		ΔCP used for analysis
	Con-1	20.5518	16.8618	3.69	0.381998	0.767374			3.69
	Con-2	21.1214	18.0007	3.12071	-0.187292	1.13862			3.12071
	Con-3	20.6528	17.2928	3.36	0.0520003	0.964598			3.36
	Con-4	21.4256	18.1675	3.25813	-0.0498667	1.03517			3.25813
	Con-5	20.2873	17.3368	2.95046	-0.357542	1.28124			2.95046
	Con-6	20.7515	17.2848	3.46666	0.158656	0.895859			3.46666
	BRE-1	21.1444	18.3384	2.80603	-0.50197	1.41615		Avg	3.30766
	BRE-2	20.6975	19.1937	1.50383	-1.80417	3.49228
	BRE-3	20.4708	18.4887	1.98205	-1.32595	2.50698
	BRE-4	20.8783	17.9595	2.9188	-0.389203	1.30967
	BRE-5	21.1638	18.6872	2.47666	-0.831344	1.77934
	BRE-6	20.2465	17.9257	2.32072	-0.987276	1.98244
	BRE+APi1-1	21.6987	18.1404	3.55829	0.250288	0.840728
	BRE+APi1-2	21.8402	17.9271	3.91315	0.60515	0.657403	outlier (when relative change was analyzed)
	BRE+APi1-3	20.8504	17.2037	3.64671	0.33871	0.790748
	BRE+APi1-4	21.3123	17.8002	3.5121	0.204099	0.868081
	BRE+APi1-5	21.4788	17.8722	3.60656	0.298564	0.813061
