# Supplementary material for: PCPE-1, a brown adipose tissue-derived cytokine, promotes obesity-induced liver fibrosis
Source: EMBO J. 2024 Aug 19;43(21):4846–69. doi: 10.1038/s44318-024-00196-0 (PMC11535236; doi:10.1038/s44318-024-00196-0)
Supplement: Supplementary file 6 — Source data Fig. 4 [file 44318_2024_196_MOESM6_ESM.zip › Figure 4/Figure 4-G/Fig.4G.xlsx]

## Sheet: Fig.4G
	Quantification result of WB
	Sample	Tubulin	p-IRE1	Relative p-IRE1/Tubulin	Normalization	Memo				NC	HFD
	NC-1	22896.7	14730.5	0.643348	0.731233				NC-1	0.643348	0.554709
	NC-2	23653.3	21192.9	0.895983	1.01838				NC-2	0.895983	1.39677
	NC-3	22694	16750	0.738083	0.838909				NC-3	0.738083	1.3077
	NC-4	21190	22570.7	1.06516	1.21067				NC-4	1.06516	1.17629
	NC-5	22771.7	24058	1.05649	1.20081				NC-5	1.05649	2.47922
	HFD-1	27470.4	15238.1	0.554709	0.630486	Outlier			Avg	0.879812	1.38294
	HFD-2	25462.5	35565.2	1.39677	1.58758
	HFD-3	30950.9	40474.5	1.3077	1.48634
	HFD-4	28609.2	33652.8	1.17629	1.33698
	HFD-5	35571.6	88189.9	2.47922	2.8179	Abmormal value
