# Supplementary material for: PCPE-1, a brown adipose tissue-derived cytokine, promotes obesity-induced liver fibrosis
Source: EMBO J. 2024 Aug 19;43(21):4846–69. doi: 10.1038/s44318-024-00196-0 (PMC11535236; doi:10.1038/s44318-024-00196-0)
Supplement: Supplementary file 6 — Source data Fig. 4 [file 44318_2024_196_MOESM6_ESM.zip › Figure 4/Figure 4-E/Fig.4E.xlsx]

## Sheet: Fig.4E
	Relative Pcolce gene expression in brown adipocytes (qPCR)
	Sample	Pcolce	60S	ΔCP	ΔΔCP	relative change
	Mock-1	24.18	20.21	3.97	-0.433333	1.35035
	Mock-2	24.71	20.47	4.24	-0.163333	1.11987
	Mock-3	25.37	20.55	4.82	0.416667	0.749154
	Mock-4	24.93	20.02	4.91	0.506667	0.703847
	Mock-5	24.55	20.43	4.12	-0.283333	1.217
	Mock-6	24.85	20.49	4.36	-0.0433333	1.03049
	AAV c-Fos + c-Jun-1	23.87	20.84	3.03	-1.37333	2.59068
	AAV c-Fos + c-Jun-2	23.95	20.62	3.33	-1.07333	2.10429
	AAV c-Fos + c-Jun-3	24.11	20.46	3.65	-0.753333	1.68568
	AAV c-Fos + c-Jun-4	24.39	20.79	3.6	-0.803333	1.74513
	AAV c-Fos + c-Jun-5	24.21	20.52	3.69	-0.713333	1.63959
	AAV c-Fos + c-Jun-6	24.03	20.23	3.8	-0.603333	1.51922
