# Supplementary material for: PCPE-1, a brown adipose tissue-derived cytokine, promotes obesity-induced liver fibrosis
Source: EMBO J. 2024 Aug 19;43(21):4846–69. doi: 10.1038/s44318-024-00196-0 (PMC11535236; doi:10.1038/s44318-024-00196-0)
Supplement: Supplementary file 6 — Source data Fig. 4 [file 44318_2024_196_MOESM6_ESM.zip › Figure 4/Figure 4-B/Fig.4B.xlsx]

## Sheet: Fig.4B
	Sample	GAPDH	c-Fos	Relative c-Fos/Actin	Normalization				Mock
	Mock-1	182253	5924.28	0.0325058	0.611799			Mock-1	0.0325058
	Mock-2	178892	12422.8	0.0694432	1.30701			Mock-2	0.0694432
	Mock-3	155037	7753.1	0.0500082	0.941218			Mock-3	0.0500082
	Mock-4	111381	6746.18	0.0605684	1.13997			Mock-4	0.0605684
	AAV c-Fos + c-Jun-1	91654	51417.5	0.560995	10.5586			Avg	0.0531314
	AAV c-Fos + c-Jun-2	108016	50283.2	0.465515	8.76158
	AAV c-Fos + c-Jun-3	49243.9	57588.5	1.16945	22.0106
	AAV c-Fos + c-Jun-4	92185.9	39431.8	0.427743	8.05066
	Sample	GAPDH	c-Jun	Relative c-Jun/Actin	Normalization				Mock
	Mock-1	182253	9435.88	0.0517735	0.681781			Mock-1	0.0517735
	Mock-2	178892	6824.62	0.0381494	0.502371			Mock-2	0.0381494
	Mock-3	155037	8976.71	0.0579006	0.762466			Mock-3	0.0579006
	Mock-4	111381	17367.8	0.155931	2.05338			Mock-4	0.155931
	AAV c-Fos + c-Jun-1	91654	47730.2	0.520765	6.85771			Avg	0.0759386
	AAV c-Fos + c-Jun-2	108016	49180	0.455302	5.99566
	AAV c-Fos + c-Jun-3	49243.9	59554.6	1.20938	15.9258
	AAV c-Fos + c-Jun-4	92185.9	41053.8	0.445337	5.86444
