# Supplementary material for: PCPE-1, a brown adipose tissue-derived cytokine, promotes obesity-induced liver fibrosis
Source: EMBO J. 2024 Aug 19;43(21):4846–69. doi: 10.1038/s44318-024-00196-0 (PMC11535236; doi:10.1038/s44318-024-00196-0)
Supplement: Supplementary file 6 — Source data Fig. 4 [file 44318_2024_196_MOESM6_ESM.zip › Figure 4/Figure 4-K/Fig.4K.xlsx]

## Sheet: Fig.4K
		Relative Pcolce gene expression in Brown adipocytes (qPCR)
		Sample	Pcolce	Actb	ΔCP	ΔΔCP	relative change	memo		ΔCP used for analysis
		Con-1	18.8861	17.3984	1.4877			Outlier (when ΔCP was analyzed )
		Con-2	18.9853	17.9213	1.06398	0.126983	0.915744			1.06398
		Con-3	18.9484	17.9645	0.983831	0.0468314	0.96806			0.983831
		Con-4	19.3494	18.4938	0.855538	-0.0814623	1.05809			0.855538
		Con-5	18.8706	18.0255	0.845126	-0.0918743	1.06575			0.845126
		BRE-1	18.8994	18.0018	0.897656	-0.0393441	1.02765		Avg	0.93712
		BRE-2	18.8933	18.427	0.466269	-0.470731	1.38581
		BRE-3	18.2772	17.8486	0.428591	-0.508409	1.42248
		BRE-4	18.0847	17.9576	0.127164	-0.809836	1.75301
		BRE-5	18.2723	17.7953	0.477018	-0.459982	1.37552
		BRE-6	18.5823	17.8151	0.767281	-0.169719	1.12484
		BRE+TUDCA-1	19.2109	17.7062	1.50474	0.567744	0.674671
		BRE+TUDCA-2	18.982	17.6058	1.37616	0.439157	0.737566
		BRE+TUDCA-3	18.6182	17.0242	1.59406	0.657061	0.634169
		BRE+TUDCA-4	19.4058	18.025	1.38075	0.443753	0.73522
		BRE+TUDCA-5	18.8148	17.8962	0.918534	-0.0184664	1.01288	Outlier
		BRE+TUDCA-6	19.5415	18.2608	1.28069	0.343687	0.788025
