# Supplementary material for: PCPE-1, a brown adipose tissue-derived cytokine, promotes obesity-induced liver fibrosis
Source: EMBO J. 2024 Aug 19;43(21):4846–69. doi: 10.1038/s44318-024-00196-0 (PMC11535236; doi:10.1038/s44318-024-00196-0)
Supplement: Supplementary file 6 — Source data Fig. 4 [file 44318_2024_196_MOESM6_ESM.zip › Figure 4/Figure 4-L/Fig.4L.xlsx]

## Sheet: Fig.4L
		Relative Pcolce gene expression in Brown adipocytes (qPCR)
		Sample	Pcolce	Actb	ΔCP	ΔΔCP	relative change			ΔCP used for analysis
		Brown adipocytes-1	20.4523	16.9039	3.54844	0.14914	0.901788			3.54844
		Brown adipocytes-2	21.1828	17.5529	3.62985	0.23055	0.85231			3.62985
		Brown adipocytes-3	20.8708	17.6066	3.26417	-0.135125	1.09819			3.26417
		Brown adipocytes-4	20.8488	17.5279	3.32085	-0.0784453	1.05588			3.32085
		Brown adipocytes-5	20.9203	17.6871	3.23318	-0.16612	1.12204			3.23318
		Brown adipocytes + BRE-1	20.0469	17.8314	2.21551	-1.18379	2.27173		Avg	3.3993
		Brown adipocytes + BRE-2	20.164	17.8096	2.35438	-1.04492	2.06325
		Brown adipocytes + BRE-3	20.3535	18.1325	2.22107	-1.17822	2.26298
		Brown adipocytes + BRE-4	20.2359	18.0068	2.22906	-1.17024	2.25049
		Brown adipocytes + BRE-5	20.4887	18.1429	2.34589	-1.05341	2.07543
		Brown adipocytes + BRE + IRE1i-1	20.8741	17.9986	2.87546	-0.523838	1.43778
		Brown adipocytes + BRE + IRE1i-2	20.9751	18.1174	2.85763	-0.541669	1.45566
		Brown adipocytes + BRE + IRE1i-3	20.9954	18.0912	2.90414	-0.49516	1.40948
		Brown adipocytes + BRE + IRE1i-4	20.8687	17.9984	2.8703	-0.529	1.44293
		Brown adipocytes + BRE + JNKi-1	21.5749	18.7921	2.7828	-0.616499	1.53315
		Brown adipocytes + BRE + JNKi-2	21.7544	18.6725	3.08192	-0.317382	1.24607
		Brown adipocytes + BRE + JNKi-3	23.4458	20.4742	2.97155	-0.42775	1.34513
		Brown adipocytes + BRE + JNKi-4	21.5444	18.7024	2.84205	-0.557252	1.47146
		Brown adipocytes + BRE + JNKi-5	21.7952	18.9874	2.80784	-0.591459	1.50677
		Brown adipocytes + BRE + JNKi-6	21.5696	18.7	2.86962	-0.529677	1.44361
