# Supplementary material for: PCPE-1, a brown adipose tissue-derived cytokine, promotes obesity-induced liver fibrosis
Source: EMBO J. 2024 Aug 19;43(21):4846–69. doi: 10.1038/s44318-024-00196-0 (PMC11535236; doi:10.1038/s44318-024-00196-0)
Supplement: Supplementary file 6 — Source data Fig. 4 [file 44318_2024_196_MOESM6_ESM.zip › Figure 4/Figure 4-P/Fig.4P.xlsx]

## Sheet: Fig.4P
	mouse PCPE-1 levels (ng/ml) in plasma by ELISA analysis
	Sample	PCPE-1 (ng/ml)
	NC-1	6.65
	NC-2	7.13
	NC-3	6.54
	NC-4	4.32
	HFD-1	9.13
	HFD-2	8.51
	HFD-3	7.35
	HFD-4	7.4
	HFD + TUDCA-1	4.75
	HFD + TUDCA-2	6.65
	HFD + TUDCA-3	4.97
	HFD + TUDCA-4	3.17
