# Supplementary material for: PCPE-1, a brown adipose tissue-derived cytokine, promotes obesity-induced liver fibrosis
Source: EMBO J. 2024 Aug 19;43(21):4846–69. doi: 10.1038/s44318-024-00196-0 (PMC11535236; doi:10.1038/s44318-024-00196-0)
Supplement: Supplementary file 6 — Source data Fig. 4 [file 44318_2024_196_MOESM6_ESM.zip › Figure 4/Figure 4-M/Fig.4M.xlsx]

## Sheet: Fig.4M
	mouse PCPE-1 levels (ng/ml) in conditioned medium by ELISA analysis
	Sample	PCPE-1 (ng/ml)	Memo
	Brown adipocytes-1	37.3186
	Brown adipocytes-2	37.9753
	Brown adipocytes-3	34.3159
	Brown adipocytes-4	38.2383
	Brown adipocytes-5	34.5757
	Brown adipocytes-6	37.1874
	Brown adipocytes + BRE-1	42.4632
	Brown adipocytes + BRE-2	41.2726
	Brown adipocytes + BRE-3	51.1691	anormal value
	Brown adipocytes + BRE-4	43.3896
	Brown adipocytes + BRE-5	44.5808
	Brown adipocytes + BRE-6	42.8602
	Brown adipocytes + BRE + IRE1i-1	38.5015
	Brown adipocytes + BRE + IRE1i-2	40.8761
	Brown adipocytes + BRE + IRE1i-3	34.3159
	Brown adipocytes + BRE + IRE1i-4	39.9515
	Brown adipocytes + BRE + IRE1i-5	39.8195
	Brown adipocytes + BRE + IRE1i-6	31.8652
	Brown adipocytes + BRE + JNKi-1	29.9553
	Brown adipocytes + BRE + JNKi-2	33.0221
	Brown adipocytes + BRE + JNKi-3	36.7942
	Brown adipocytes + BRE + JNKi-4	34.0565
	Brown adipocytes + BRE + JNKi-5	31.9934
	Brown adipocytes + BRE + JNKi-6	38.2383
