# Supplementary material for: PCPE-1, a brown adipose tissue-derived cytokine, promotes obesity-induced liver fibrosis
Source: EMBO J. 2024 Aug 19;43(21):4846–69. doi: 10.1038/s44318-024-00196-0 (PMC11535236; doi:10.1038/s44318-024-00196-0)
Supplement: Supplementary file 6 — Source data Fig. 4 [file 44318_2024_196_MOESM6_ESM.zip › Figure 4/Figure 4-J/Fig.4J.xlsx]

## Sheet: Fig.4J
	Quantification result of WB
	Sample	Actin	p-c-Jun	Relative p-c-Jun/Actin	Normalization				Con
	Con-1	37666.6	20270.3	0.53815	0.852372			Con-1	0.53815
	Con-2	27000.4	21331.9	0.790058	1.25137			Con-2	0.790058
	Con-3	23993.6	16808.5	0.700542	1.10958			Con-3	0.700542
	Con-4	23663	15804	0.667878	1.05785			Con-4	0.667878
	Con-5	26973.1	14180.1	0.525713	0.832674			Con-5	0.525713
	Con-6	28987.7	16401	0.565792	0.896155			Con-6	0.565792
	BRE-1	31653.3	32287.3	1.02003	1.61562			Avg	0.631356
	BRE-2	29958	27817.5	0.928549	1.47072
	BRE-3	24823.9	31421.7	1.26578	2.00487
	BRE-4	24067.6	32503.5	1.35051	2.13906
	BRE-5	27604.6	31082.6	1.12599	1.78346
	BRE-6	28530.9	36147.6	1.26696	2.00673
	BRE+JNKi-1	25040	3528.34	0.140908	0.223183
	BRE+JNKi-2	30516.7	2955.92	0.0968623	0.15342
	BRE+JNKi-3	26303.7	3458.21	0.131472	0.208238
	BRE+JNKi-4	22199.6	3076.46	0.138582	0.219499
	BRE+JNKi-5	32911.3	2199.34	0.0668262	0.105846
	BRE+JNKi-6	37520.2	1522.82	0.0405867	0.064285
