# Supplementary material for: PCPE-1, a brown adipose tissue-derived cytokine, promotes obesity-induced liver fibrosis
Source: EMBO J. 2024 Aug 19;43(21):4846–69. doi: 10.1038/s44318-024-00196-0 (PMC11535236; doi:10.1038/s44318-024-00196-0)
Supplement: Supplementary file 6 — Source data Fig. 4 [file 44318_2024_196_MOESM6_ESM.zip › Figure 4/Figure 4-C/Fig.4C.xlsx]

## Sheet: Fig.4C
	Relative Pcolce gene expression in BAT (qPCR)
	Sample	Pcolce	60S	ΔCP	ΔΔCP	relative change			ΔCP used for analysis
	Mock-1	25.93	21.68	4.25	0.715	0.609205		Mock-1	4.25
	Mock-2	26.28	22.72	3.56	0.025	0.982821		Mock-2	3.56
	Mock-3	26.42	23.39	3.03	-0.505	1.41912		Mock-3	3.03
	Mock-4	26.76	23.46	3.3	-0.235	1.17691		Mock-4	3.3
	AAV c-Fos + c-Jun-1	25.66	22.46	3.2	-0.335	1.26138		Avg	3.535
	AAV c-Fos + c-Jun-2	25.51	23.32	2.19	-1.345	2.5403
	AAV c-Fos + c-Jun-3	24.9	22.99	1.91	-1.625	3.08442
	AAV c-Fos + c-Jun-4	26.36	23.77	2.59	-0.945	1.92519
