# Supplementary material for: PCPE-1, a brown adipose tissue-derived cytokine, promotes obesity-induced liver fibrosis
Source: EMBO J. 2024 Aug 19;43(21):4846–69. doi: 10.1038/s44318-024-00196-0 (PMC11535236; doi:10.1038/s44318-024-00196-0)
Supplement: Supplementary file 6 — Source data Fig. 4 [file 44318_2024_196_MOESM6_ESM.zip › Figure 4/Figure 4-D/Fig.4D.xlsx]

## Sheet: Fig.4D
	Sample	GAPDH	PCPE-1	Relative PCPE-1/GAPDH	Normalization				Mock
	Mock-1	17570.5	9346.91	0.531966	1.3436			no.1	0.531966
	Mock-2	17737.6	9005.96	0.507734	1.2824			no.2	0.507734
	Mock-3	19373	5029.26	0.259601	0.655682			no.3	0.259601
	Mock-4	17327.1	4927.82	0.2844	0.718317			no.4	0.2844
	AAV c-Fos + c-Jun-1	11254.6	20616.2	1.83179	4.62662			mean	0.395925
	AAV c-Fos + c-Jun-2	15262.4	16450.4	1.07784	2.72234
	AAV c-Fos + c-Jun-3	10559.3	10835.2	1.02613	2.59174
	AAV c-Fos + c-Jun-4	14529.9	12114	0.833731	2.10578
