# Supplementary material for: PCPE-1, a brown adipose tissue-derived cytokine, promotes obesity-induced liver fibrosis
Source: EMBO J. 2024 Aug 19;43(21):4846–69. doi: 10.1038/s44318-024-00196-0 (PMC11535236; doi:10.1038/s44318-024-00196-0)
Supplement: Supplementary file 7 — Figure EV1 Source Data [file 44318_2024_196_MOESM7_ESM.zip]

Archive with 82 entries (64 files):
- Figure EV1/
- Figure EV1/Figure EV1-A/
- Figure EV1/Figure EV1-F/
- Figure EV1/Figure EV1-O/
- Figure EV1/Figure EV1-H/
- Figure EV1/Figure EV1-I/
- Figure EV1/Figure EV1-N/
- Figure EV1/Figure EV1-G/
- Figure EV1/Figure EV1-E/
- Figure EV1/Figure EV1-B/
- Figure EV1/Figure EV1-K/
- Figure EV1/Figure EV1-L/
- Figure EV1/Figure EV1-P/
- Figure EV1/Figure EV1-M/
- Figure EV1/Figure EV1-J/
- Figure EV1/Figure EV1-C/
- Figure EV1/Figure EV1-D/
- Figure EV1/Figure EV1-Q/
- Figure EV1/Figure EV1-A/Fig EV1A.png
- __MACOSX/Figure EV1/Figure EV1-A/._Fig EV1A.png
- Figure EV1/Figure EV1-A/Dataset EV1A.xlsx
- __MACOSX/Figure EV1/Figure EV1-A/._Dataset EV1A.xlsx
- Figure EV1/Figure EV1-F/Dataset EV1F.xlsx
- __MACOSX/Figure EV1/Figure EV1-F/._Dataset EV1F.xlsx
- Figure EV1/Figure EV1-F/Fig. EV1F.png
- __MACOSX/Figure EV1/Figure EV1-F/._Fig. EV1F.png
- Figure EV1/Figure EV1-O/Fig.EV1O.png
- __MACOSX/Figure EV1/Figure EV1-O/._Fig.EV1O.png
- Figure EV1/Figure EV1-O/Dataset EV1O.xlsx
- __MACOSX/Figure EV1/Figure EV1-O/._Dataset EV1O.xlsx
- Figure EV1/Figure EV1-H/Fig.EV1H.png
- __MACOSX/Figure EV1/Figure EV1-H/._Fig.EV1H.png
- Figure EV1/Figure EV1-H/Dataset EV1H.xlsx
- __MACOSX/Figure EV1/Figure EV1-H/._Dataset EV1H.xlsx
- Figure EV1/Figure EV1-I/Fig.EV1I.png
- __MACOSX/Figure EV1/Figure EV1-I/._Fig.EV1I.png
- Figure EV1/Figure EV1-I/Dataset EV1I.xlsx
- __MACOSX/Figure EV1/Figure EV1-I/._Dataset EV1I.xlsx
- Figure EV1/Figure EV1-N/Fig.EV1N.png
- __MACOSX/Figure EV1/Figure EV1-N/._Fig.EV1N.png
- Figure EV1/Figure EV1-N/Dataset EV1N.xlsx
- __MACOSX/Figure EV1/Figure EV1-N/._Dataset EV1N.xlsx
- Figure EV1/Figure EV1-G/Dataset EV1G.xlsx
- __MACOSX/Figure EV1/Figure EV1-G/._Dataset EV1G.xlsx
- Figure EV1/Figure EV1-G/Fig.EV1G.png
- __MACOSX/Figure EV1/Figure EV1-G/._Fig.EV1G.png
- Figure EV1/Figure EV1-E/.DS_Store
- __MACOSX/Figure EV1/Figure EV1-E/._.DS_Store
- Figure EV1/Figure EV1-E/Dataset EV1E.xlsx
- __MACOSX/Figure EV1/Figure EV1-E/._Dataset EV1E.xlsx
- Figure EV1/Figure EV1-E/Fig.EV1E.png
- __MACOSX/Figure EV1/Figure EV1-E/._Fig.EV1E.png
- Figure EV1/Figure EV1-B/Dataset EV1B.xlsx
- __MACOSX/Figure EV1/Figure EV1-B/._Dataset EV1B.xlsx
- Figure EV1/Figure EV1-B/Fig. EV1B.png
- __MACOSX/Figure EV1/Figure EV1-B/._Fig. EV1B.png
- Figure EV1/Figure EV1-K/Fig.EV1K.png
- __MACOSX/Figure EV1/Figure EV1-K/._Fig.EV1K.png
- Figure EV1/Figure EV1-L/Fig.EV1L.png
- __MACOSX/Figure EV1/Figure EV1-L/._Fig.EV1L.png
- Figure EV1/Figure EV1-P/Dataset EV1P.xlsx
- __MACOSX/Figure EV1/Figure EV1-P/._Dataset EV1P.xlsx
- Figure EV1/Figure EV1-P/Fig.EV1P.png
- __MACOSX/Figure EV1/Figure EV1-P/._Fig.EV1P.png
- Figure EV1/Figure EV1-M/Fig.EV1M.png
- __MACOSX/Figure EV1/Figure EV1-M/._Fig.EV1M.png
- Figure EV1/Figure EV1-J/Fig.EV1J.png
- __MACOSX/Figure EV1/Figure EV1-J/._Fig.EV1J.png
- Figure EV1/Figure EV1-J/Dataset EV1J.xlsx
- __MACOSX/Figure EV1/Figure EV1-J/._Dataset EV1J.xlsx
- Figure EV1/Figure EV1-C/Dataset EV1C.xlsx
- __MACOSX/Figure EV1/Figure EV1-C/._Dataset EV1C.xlsx
- Figure EV1/Figure EV1-C/Fig.EV1C.png
- __MACOSX/Figure EV1/Figure EV1-C/._Fig.EV1C.png
- Figure EV1/Figure EV1-D/Dataset EV1D.xlsx
- __MACOSX/Figure EV1/Figure EV1-D/._Dataset EV1D.xlsx
- Figure EV1/Figure EV1-D/Fig.EV1D.png
- __MACOSX/Figure EV1/Figure EV1-D/._Fig.EV1D.png
- Figure EV1/Figure EV1-Q/Dataset EV1Q.xlsx
- __MACOSX/Figure EV1/Figure EV1-Q/._Dataset EV1Q.xlsx
- Figure EV1/Figure EV1-Q/Fig.EV1Q.png
- __MACOSX/Figure EV1/Figure EV1-Q/._Fig.EV1Q.png
