# Supplementary material for: PCPE-1, a brown adipose tissue-derived cytokine, promotes obesity-induced liver fibrosis
Source: EMBO J. 2024 Aug 19;43(21):4846–69. doi: 10.1038/s44318-024-00196-0 (PMC11535236; doi:10.1038/s44318-024-00196-0)
Supplement: Supplementary file 7 — Figure EV1 Source Data [file 44318_2024_196_MOESM7_ESM.zip › Figure EV1/Figure EV1-A/Dataset EV1A.xlsx]

## Sheet: Dataset EV1A
	Body weight
		BW(g)	Memo
	NC-1	42.3
	NC-2	43.8
	NC-3	47.1
	NC-4	44.9
	HFD-1	52.4	Outlier
	HFD-2	60.3
	HFD-3	64.4
	HFD-4	60.5
	HFD-5	65.3
	HFD-6	64.2
