# Supplementary material for: PCPE-1, a brown adipose tissue-derived cytokine, promotes obesity-induced liver fibrosis
Source: EMBO J. 2024 Aug 19;43(21):4846–69. doi: 10.1038/s44318-024-00196-0 (PMC11535236; doi:10.1038/s44318-024-00196-0)
Supplement: Supplementary file 7 — Figure EV1 Source Data [file 44318_2024_196_MOESM7_ESM.zip › Figure EV1/Figure EV1-F/Dataset EV1F.xlsx]

## Sheet: Dataset EV1F
		eWAT Pcolce (Value)			Liver Pcolce (Value)			SM Pcolce (Value)
	NC-1	410.35		NC-1	174.452		NC-1	322.034
	NC-2	318.686		NC-2	179.935		NC-2	352.288
	NC-3	465.304		NC-3	177.301		NC-3	381.543
	NC-4	399.657		NC-4	152.454		HFD-1	203.15
	HFD-1	585.157		HFD-1	199.901		HFD-2	262.863
	HFD-2	509.37		HFD-2	198.912		HFD-3	281.943
	HFD-3	181.706		HFD-3	202.984		HFD-4	270.69
	HFD-4	639.721		HFD-4	190.956
