# Supplementary material for: PCPE-1, a brown adipose tissue-derived cytokine, promotes obesity-induced liver fibrosis
Source: EMBO J. 2024 Aug 19;43(21):4846–69. doi: 10.1038/s44318-024-00196-0 (PMC11535236; doi:10.1038/s44318-024-00196-0)
Supplement: Supplementary file 7 — Figure EV1 Source Data [file 44318_2024_196_MOESM7_ESM.zip › Figure EV1/Figure EV1-O/Dataset EV1O.xlsx]

## Sheet: Dataset EV1O
		Pcolce	Actb	ΔCP	ΔΔCP	relative change			ΔCP used for analysis
	Primary Hepatocyte-1	33.1863	19.0017	14.1846	1.40653	0.377218		Primary Hepatocyte-1	14.1846
	Primary Hepatocyte-2	33.3305	19.9241	13.4064	0.628364	0.646909		Primary Hepatocyte-2	13.4064
	Primary Hepatocyte-3	32.2625	20.5702	11.6924	-1.08572	2.12243		Primary Hepatocyte-3	11.6924
	Primary Hepatocyte-4	33.0166	20.5771	12.4395	-0.338574	1.26451		Primary Hepatocyte-4	12.4395
	Primary Hepatocyte-5	32.039	19.8715	12.1675	-0.610603	1.5269		Primary Hepatocyte-5	12.1675
	Primary Brown adipocyte-1	17.9234	18.9995	-1.07612	-13.8542	14809.1		Avg	12.7781
	Primary Brown adipocyte-2	18.8103	18.9566	-0.146272	-12.9243	7773.48
	Primary Brown adipocyte-3	18.9607	19.6285	-0.667859	-13.4459	11159.1
	Primary Brown adipocyte-4	19.705	20.0168	-0.311793	-13.0899	8718.51
	Primary Brown adipocyte-5	18.8549	19.9714	-1.11649	-13.8946	15229.3
