# Supplementary material for: PCPE-1, a brown adipose tissue-derived cytokine, promotes obesity-induced liver fibrosis
Source: EMBO J. 2024 Aug 19;43(21):4846–69. doi: 10.1038/s44318-024-00196-0 (PMC11535236; doi:10.1038/s44318-024-00196-0)
Supplement: Supplementary file 7 — Figure EV1 Source Data [file 44318_2024_196_MOESM7_ESM.zip › Figure EV1/Figure EV1-I/Dataset EV1I.xlsx]

## Sheet: Dataset EV1I
		Skin Pcolce (Value)
	NC-1	349.525
	NC-2	328.268
	NC-3	356.607
	NC-4	400.509
	NC-5	342.146
	HFD-1	328.5
	HFD-2	306.09
	HFD-3	361.324
	HFD-4	252.32
	HFD-5	366.376
