# Supplementary material for: PCPE-1, a brown adipose tissue-derived cytokine, promotes obesity-induced liver fibrosis
Source: EMBO J. 2024 Aug 19;43(21):4846–69. doi: 10.1038/s44318-024-00196-0 (PMC11535236; doi:10.1038/s44318-024-00196-0)
Supplement: Supplementary file 7 — Figure EV1 Source Data [file 44318_2024_196_MOESM7_ESM.zip › Figure EV1/Figure EV1-N/Dataset EV1N.xlsx]

## Sheet: Dataset EV1N
		Pcolce	28s	ΔCP	ΔΔCP	relative change	memo			ΔCP used for analysis
	Primary Cardiac fibroblast-1	36.4496	16.3241	20.1255	-0.0339911	1.02384			Primary Cardiac fibroblast-1	20.1255
	Primary Cardiac fibroblast-2	34.5333	16.0167	18.5166	-1.64293	3.12299	outlier (when relative change was analyzed)		Primary Cardiac fibroblast-2	18.5166
	Primary Cardiac fibroblast-3	36.0494	15.1225	20.9269	0.767401	0.587475			Primary Cardiac fibroblast-3	20.9269
	Primary Cardiac fibroblast-4	36.9955	15.8616	21.1339	0.974392	0.508954			Primary Cardiac fibroblast-4	21.1339
	Primary Cardiac fibroblast-5	34.8992	15.2651	19.634	-0.525502	1.43943			Primary Cardiac fibroblast-5	19.634
	Primary Cardiac fibroblast-6	35.5434	14.9232	20.6202	0.460629	0.726669			Primary Cardiac fibroblast-6	20.6202
	Primary Brown adipocyte-1	34.3453	15.0169	19.3284	-0.831157	1.77911			Avg	20.1595
	Primary Brown adipocyte-2	34.4689	14.0547	20.4142	0.254653	0.838189
	Primary Brown adipocyte-3	34.2211	16.2086	18.0125	-2.14703	4.42916
	Primary Brown adipocyte-4	34.2138	16.2607	17.9532	-2.20637	4.61513
	Primary Brown adipocyte-5	34.9215	17.0614	17.8601	-2.29939	4.92248
	Primary Brown adipocyte-6	34.9551	17.0476	17.9075	-2.25201	4.76345
							outlier in Fibro was included for analyses because ΔCP did not become an outlier
