# Supplementary material for: PCPE-1, a brown adipose tissue-derived cytokine, promotes obesity-induced liver fibrosis
Source: EMBO J. 2024 Aug 19;43(21):4846–69. doi: 10.1038/s44318-024-00196-0 (PMC11535236; doi:10.1038/s44318-024-00196-0)
Supplement: Supplementary file 7 — Figure EV1 Source Data [file 44318_2024_196_MOESM7_ESM.zip › Figure EV1/Figure EV1-B/Dataset EV1B.xlsx]

## Sheet: Dataset EV1B
		BAT weight(mg)
	NC-1	124
	NC-2	74
	NC-3	129
	NC-4	122
	HFD-1	266
	HFD-2	229
	HFD-3	324
	HFD-4	331
	HFD-5	226
