# Supplementary material for: PCPE-1, a brown adipose tissue-derived cytokine, promotes obesity-induced liver fibrosis
Source: EMBO J. 2024 Aug 19;43(21):4846–69. doi: 10.1038/s44318-024-00196-0 (PMC11535236; doi:10.1038/s44318-024-00196-0)
Supplement: Supplementary file 7 — Figure EV1 Source Data [file 44318_2024_196_MOESM7_ESM.zip › Figure EV1/Figure EV1-P/Dataset EV1P.xlsx]

## Sheet: Dataset EV1P
		Pcolce	Actb	ΔCP	ΔΔCP	relative change	memo			ΔCP used for analysis
	Hepatocyte-1	26.0806	16.8957	9.18491	-0.615657	1.53226			Hepatocyte-1	9.18491
	Hepatocyte-2	25.3888	16.5089	8.87992	-0.920643	1.89296			Hepatocyte-2	8.87992
	Hepatocyte-3	27.1925	17.9451	9.24739	-0.553175	1.46731			Hepatocyte-3	9.24739
	Hepatocyte-4	24.312	17.4362	6.87586			Outlier (when ΔCP was analyzed )		Hepatocyte-4
	Hepatocyte-5	26.6374	16.9046	9.73278	-0.067782	1.0481			Hepatocyte-5	9.73278
	Hepatocyte-6	26.6366	16.8956	9.74102	-0.0595472	1.04214			Hepatocyte-6	9.74102
	Hepatocyte-7	26.3882	16.7044	9.68388	-0.116684	1.08424			Hepatocyte-7	9.68388
	Hepatocyte-8	26.5228	17.1632	9.35952	-0.441041	1.35758			Hepatocyte-8	9.35952
	Hepatocyte-9	27.2833	16.5413	10.742	0.941452	0.520708			Hepatocyte-9	10.742
	Hepatocyte-10	27.1497	17.8744	9.27529	-0.525271	1.4392			Hepatocyte-10	9.27529
	Hepatocyte-11	26.5745	16.0106	10.5639	0.763311	0.589143			Hepatocyte-11	10.5639
	Hepatocyte-12	30.0242	18.6286	11.3956	1.59504	0.331014			Hepatocyte-12	11.3956
	Brown adipocyte-1	19.697	17.3669	2.33017	-7.4704	177.343			Avg	9.80056
	Brown adipocyte-2	20.6579	17.8124	2.84552	-6.95504	124.073
	Brown adipocyte-3	19.8826	17.5032	2.37938	-7.42118	171.395
	Brown adipocyte-4	20.4538	21.1892	-0.735428	-10.536	1484.74	outlier (when relative change was analzyed)
	Brown adipocyte-5	20.0275	19.8373	0.190172	-9.61039	781.657
	Brown adipocyte-6	19.9978	20.0844	-0.0865124	-9.88708	946.905
	Brown adipocyte-7	19.8954	16.7039	3.19147	-6.60909	97.6191
	Brown adipocyte-8	17.9486	16.6642	1.28438	-8.51618	366.122
	Brown adipocyte-9	19.7921	17.9892	1.80292	-7.99765	255.583
	Brown adipocyte-10	21.1263	18.9113	2.21491	-7.58565	192.092
	Brown adipocyte-11	19.3489	18.715	0.63386	-9.1667	574.715
	Brown adipocyte-12	19.2142	17.8841	1.33006	-8.4705	354.711
