# Supplementary material for: PCPE-1, a brown adipose tissue-derived cytokine, promotes obesity-induced liver fibrosis
Source: EMBO J. 2024 Aug 19;43(21):4846–69. doi: 10.1038/s44318-024-00196-0 (PMC11535236; doi:10.1038/s44318-024-00196-0)
Supplement: Supplementary file 7 — Figure EV1 Source Data [file 44318_2024_196_MOESM7_ESM.zip › Figure EV1/Figure EV1-J/Dataset EV1J.xlsx]

## Sheet: Dataset EV1J
		Heart Pcolce (Value)
	NC-1	1315
	NC-2	1411
	NC-3	1071
	NC-4	1637
	HFD-1	1732
	HFD-2	721
	HFD-3	859
	HFD-4	1498
