# Supplementary material for: PCPE-1, a brown adipose tissue-derived cytokine, promotes obesity-induced liver fibrosis
Source: EMBO J. 2024 Aug 19;43(21):4846–69. doi: 10.1038/s44318-024-00196-0 (PMC11535236; doi:10.1038/s44318-024-00196-0)
Supplement: Supplementary file 7 — Figure EV1 Source Data [file 44318_2024_196_MOESM7_ESM.zip › Figure EV1/Figure EV1-C/Dataset EV1C.xlsx]

## Sheet: Dataset EV1C
	Reference Expression Dataset (RefEx)
	adipose	pineal gland	bone	muscle	adrenal gland	breast	bladder	skin	lung	testis	uterus	heart	placenta	thyroid/parathyroid	cerebellum	artery/aorta	spleen	eye	kidney	brain	cerebrum	pancreas	salivary	peripheral nerve	ovary	stomach	brain stem	prostate	colon	bone marrow	liver
Pcolce (EST)	1489	1031.2	676.3	461.6	424.4	208.9	198.5	174.2	140.6	133	130.9	130.2	124.3	112.5	92.1	84.4	79	68.4	64.5	59.9	57.3	56.3	54	38.2	34.5	32.7	31.8	30.9	17.6	12.8	9.1
