# Supplementary material for: PCPE-1, a brown adipose tissue-derived cytokine, promotes obesity-induced liver fibrosis
Source: EMBO J. 2024 Aug 19;43(21):4846–69. doi: 10.1038/s44318-024-00196-0 (PMC11535236; doi:10.1038/s44318-024-00196-0)
Supplement: Supplementary file 7 — Figure EV1 Source Data [file 44318_2024_196_MOESM7_ESM.zip › Figure EV1/Figure EV1-D/Dataset EV1D.xlsx]

## Sheet: Dataset EV1D
		Pcolce (Value)
	eWAT-1	275.88
	eWAT-2	253.19
	eWAT-3	260.44
	BAT-1	628.5
	BAT-2	764.51
	BAT-3	865.72
