# Supplementary material for: PCPE-1, a brown adipose tissue-derived cytokine, promotes obesity-induced liver fibrosis
Source: EMBO J. 2024 Aug 19;43(21):4846–69. doi: 10.1038/s44318-024-00196-0 (PMC11535236; doi:10.1038/s44318-024-00196-0)
Supplement: Supplementary file 7 — Figure EV1 Source Data [file 44318_2024_196_MOESM7_ESM.zip › Figure EV1/Figure EV1-Q/Dataset EV1Q.xlsx]

## Sheet: Dataset EV1Q
	Relative Picrosirius red positive area
	Sample	Picrosirius red positive area (fold)	Memo
	NC-1	0.830472
	NC-2	1.12002
	NC-3	0.646996
	NC-4	1.40251
	HFD-1	4.02889
	HFD-2	4.50123
	HFD-3	7.44283	Abnormal value
	HFD-4	1.78587	Abnormal value
	HFD-5	4.35208
