# Supplementary material for: PCPE-1, a brown adipose tissue-derived cytokine, promotes obesity-induced liver fibrosis
Source: EMBO J. 2024 Aug 19;43(21):4846–69. doi: 10.1038/s44318-024-00196-0 (PMC11535236; doi:10.1038/s44318-024-00196-0)
Supplement: Supplementary file 8 — Figure EV2 Source Data [file 44318_2024_196_MOESM8_ESM.zip]

Archive with 439 entries (385 files):
- Figure EV2/
- Figure EV2/Figure EV2-A/
- Figure EV2/Figure EV2-F/
- Figure EV2/Figure EV2-O/
- Figure EV2/.DS_Store
- __MACOSX/Figure EV2/._.DS_Store
- Figure EV2/Figure EV2-H/
- Figure EV2/Figure EV2-S/
- Figure EV2/Figure EV2-I/
- Figure EV2/Figure EV2-N/
- Figure EV2/Figure EV2-G/
- Figure EV2/Figure EV2-R/
- Figure EV2/Figure EV2-P/
- Figure EV2/Figure EV2-E/
- Figure EV2/Figure EV2-B/
- Figure EV2/Figure EV2-K/
- Figure EV2/Figure EV2-L/
- Figure EV2/Figure EV2-Q/
- Figure EV2/Figure EV2-M/
- Figure EV2/Figure EV2-J/
- __MACOSX/Figure EV2/._Figure EV2-J
- Figure EV2/Figure EV2-C/
- Figure EV2/Figure EV2-D/
- Figure EV2/Figure EV2-A/Fig.EV2A.png
- __MACOSX/Figure EV2/Figure EV2-A/._Fig.EV2A.png
- Figure EV2/Figure EV2-F/.DS_Store
- __MACOSX/Figure EV2/Figure EV2-F/._.DS_Store
- Figure EV2/Figure EV2-F/Fig.EV2F.png
- __MACOSX/Figure EV2/Figure EV2-F/._Fig.EV2F.png
- Figure EV2/Figure EV2-F/Demonstrated image/
- __MACOSX/Figure EV2/Figure EV2-F/._Demonstrated image
- Figure EV2/Figure EV2-O/Dataset EV2O.xlsx
- __MACOSX/Figure EV2/Figure EV2-O/._Dataset EV2O.xlsx
- Figure EV2/Figure EV2-O/Fig.EV2O.png
- __MACOSX/Figure EV2/Figure EV2-O/._Fig.EV2O.png
- Figure EV2/Figure EV2-H/Dataset EV2H.xlsx
- __MACOSX/Figure EV2/Figure EV2-H/._Dataset EV2H.xlsx
- Figure EV2/Figure EV2-H/Fig.EV2H.png
- __MACOSX/Figure EV2/Figure EV2-H/._Fig.EV2H.png
- Figure EV2/Figure EV2-S/Fig.EV2S.png
- __MACOSX/Figure EV2/Figure EV2-S/._Fig.EV2S.png
- Figure EV2/Figure EV2-S/Dataset EV2S.xlsx
- __MACOSX/Figure EV2/Figure EV2-S/._Dataset EV2S.xlsx
- Figure EV2/Figure EV2-I/Dataset EV2I.xlsx
- __MACOSX/Figure EV2/Figure EV2-I/._Dataset EV2I.xlsx
- Figure EV2/Figure EV2-I/Fig.EV2I.png
- __MACOSX/Figure EV2/Figure EV2-I/._Fig.EV2I.png
- Figure EV2/Figure EV2-N/Dataset EV2N.xlsx
- __MACOSX/Figure EV2/Figure EV2-N/._Dataset EV2N.xlsx
- Figure EV2/Figure EV2-N/Fig.EV2N.png
- __MACOSX/Figure EV2/Figure EV2-N/._Fig.EV2N.png
- Figure EV2/Figure EV2-G/.DS_Store
- __MACOSX/Figure EV2/Figure EV2-G/._.DS_Store
- Figure EV2/Figure EV2-G/Fig.EV2G.png
- __MACOSX/Figure EV2/Figure EV2-G/._Fig.EV2G.png
- Figure EV2/Figure EV2-G/Quantificated image/
- __MACOSX/Figure EV2/Figure EV2-G/._Quantificated image
- Figure EV2/Figure EV2-G/Dataset EV2G.xlsx
- __MACOSX/Figure EV2/Figure EV2-G/._Dataset EV2G.xlsx
- Figure EV2/Figure EV2-R/Fig.EV2R.png
- __MACOSX/Figure EV2/Figure EV2-R/._Fig.EV2R.png
- Figure EV2/Figure EV2-R/Dataset EV2R.xlsx
- __MACOSX/Figure EV2/Figure EV2-R/._Dataset EV2R.xlsx
- Figure EV2/Figure EV2-P/Dataset EV2P.xlsx
- __MACOSX/Figure EV2/Figure EV2-P/._Dataset EV2P.xlsx
- Figure EV2/Figure EV2-P/.DS_Store
- __MACOSX/Figure EV2/Figure EV2-P/._.DS_Store
- Figure EV2/Figure EV2-P/Fig.EV2P.png
- __MACOSX/Figure EV2/Figure EV2-P/._Fig.EV2P.png
- Figure EV2/Figure EV2-P/Quantificated image/
- __MACOSX/Figure EV2/Figure EV2-P/._Quantificated image
- Figure EV2/Figure EV2-P/Demonstrated image/
- __MACOSX/Figure EV2/Figure EV2-P/._Demonstrated image
- Figure EV2/Figure EV2-E/Dataset EV2E.xlsx
- __MACOSX/Figure EV2/Figure EV2-E/._Dataset EV2E.xlsx
- Figure EV2/Figure EV2-E/Fig.EV2E.png
- __MACOSX/Figure EV2/Figure EV2-E/._Fig.EV2E.png
- Figure EV2/Figure EV2-B/Fig.EV2B.png
- __MACOSX/Figure EV2/Figure EV2-B/._Fig.EV2B.png
- Figure EV2/Figure EV2-B/Dataset EV2B.xlsx
- __MACOSX/Figure EV2/Figure EV2-B/._Dataset EV2B.xlsx
- Figure EV2/Figure EV2-K/Fig.EV2K.png
- __MACOSX/Figure EV2/Figure EV2-K/._Fig.EV2K.png
- Figure EV2/Figure EV2-K/Dataset EV2K.xlsx
- __MACOSX/Figure EV2/Figure EV2-K/._Dataset EV2K.xlsx
- Figure EV2/Figure EV2-L/Dataset EV2L.xlsx
- __MACOSX/Figure EV2/Figure EV2-L/._Dataset EV2L.xlsx
- Figure EV2/Figure EV2-L/Fig.EV2L.png
- __MACOSX/Figure EV2/Figure EV2-L/._Fig.EV2L.png
- Figure EV2/Figure EV2-Q/Fig.EV2Q.png
- __MACOSX/Figure EV2/Figure EV2-Q/._Fig.EV2Q.png
- Figure EV2/Figure EV2-Q/Demonstrated image/
- __MACOSX/Figure EV2/Figure EV2-Q/._Demonstrated image
- Figure EV2/Figure EV2-M/Demonstrated data/
- __MACOSX/Figure EV2/Figure EV2-M/._Demonstrated data
- Figure EV2/Figure EV2-M/Fig.EV2M.png
- __MACOSX/Figure EV2/Figure EV2-M/._Fig.EV2M.png
- Figure EV2/Figure EV2-J/Figure EV2J.png
- __MACOSX/Figure EV2/Figure EV2-J/._Figure EV2J.png
- Figure EV2/Figure EV2-J/.DS_Store
- __MACOSX/Figure EV2/Figure EV2-J/._.DS_Store
- Figure EV2/Figure EV2-J/Quantificated image/
- __MACOSX/Figure EV2/Figure EV2-J/._Quantificated image
- Figure EV2/Figure EV2-J/Dataset EV2J.xlsx
- __MACOSX/Figure EV2/Figure EV2-J/._Dataset EV2J.xlsx
- Figure EV2/Figure EV2-C/Fig.EV2C.png
- __MACOSX/Figure EV2/Figure EV2-C/._Fig.EV2C.png
- Figure EV2/Figure EV2-C/Dataset EV2C.xlsx
- __MACOSX/Figure EV2/Figure EV2-C/._Dataset EV2C.xlsx
- Figure EV2/Figure EV2-D/Fig.EV2D.png
- __MACOSX/Figure EV2/Figure EV2-D/._Fig.EV2D.png
- Figure EV2/Figure EV2-D/Dataset EV2D.xlsx
- __MACOSX/Figure EV2/Figure EV2-D/._Dataset EV2D.xlsx
- Figure EV2/Figure EV2-F/Demonstrated image/.DS_Store
- __MACOSX/Figure EV2/Figure EV2-F/Demonstrated image/._.DS_Store
- Figure EV2/Figure EV2-F/Demonstrated image/HFD Con.tiff
- __MACOSX/Figure EV2/Figure EV2-F/Demonstrated image/._HFD Con.tiff
- Figure EV2/Figure EV2-F/Demonstrated image/HFD BAT KO.tiff
- __MACOSX/Figure EV2/Figure EV2-F/Demonstrated image/._HFD BAT KO.tiff
- Figure EV2/Figure EV2-G/Quantificated image/HFD Con/
- __MACOSX/Figure EV2/Figure EV2-G/Quantificated image/._HFD Con
- Figure EV2/Figure EV2-G/Quantificated image/.DS_Store
- __MACOSX/Figure EV2/Figure EV2-G/Quantificated image/._.DS_Store
- Figure EV2/Figure EV2-G/Quantificated image/HFD BAT-Pcolce KO/
- __MACOSX/Figure EV2/Figure EV2-G/Quantificated image/._HFD BAT-Pcolce KO
- Figure EV2/Figure EV2-P/Quantificated image/Actin.tif
- __MACOSX/Figure EV2/Figure EV2-P/Quantificated image/._Actin.tif
- Figure EV2/Figure EV2-P/Quantificated image/PCPE-1.tif
- __MACOSX/Figure EV2/Figure EV2-P/Quantificated image/._PCPE-1.tif
- Figure EV2/Figure EV2-P/Demonstrated image/Actin.tif
- __MACOSX/Figure EV2/Figure EV2-P/Demonstrated image/._Actin.tif
- Figure EV2/Figure EV2-P/Demonstrated image/PCPE-1.tif
- __MACOSX/Figure EV2/Figure EV2-P/Demonstrated image/._PCPE-1.tif
- Figure EV2/Figure EV2-Q/Demonstrated image/.DS_Store
- __MACOSX/Figure EV2/Figure EV2-Q/Demonstrated image/._.DS_Store
- Figure EV2/Figure EV2-Q/Demonstrated image/HFD AAV-mPcolce/
- __MACOSX/Figure EV2/Figure EV2-Q/Demonstrated image/._HFD AAV-mPcolce
- Figure EV2/Figure EV2-Q/Demonstrated image/HFD Mock/
- __MACOSX/Figure EV2/Figure EV2-Q/Demonstrated image/._HFD Mock
- Figure EV2/Figure EV2-M/Demonstrated data/NC Mock.tif
- __MACOSX/Figure EV2/Figure EV2-M/Demonstrated data/._NC Mock.tif
- Figure EV2/Figure EV2-M/Demonstrated data/AAV Pcolce.tif
- __MACOSX/Figure EV2/Figure EV2-M/Demonstrated data/._AAV Pcolce.tif
- Figure EV2/Figure EV2-J/Quantificated image/NC AAV-mPcolce/
- __MACOSX/Figure EV2/Figure EV2-J/Quantificated image/._NC AAV-mPcolce
- Figure EV2/Figure EV2-J/Quantificated image/.DS_Store
- __MACOSX/Figure EV2/Figure EV2-J/Quantificated image/._.DS_Store
- Figure EV2/Figure EV2-J/Quantificated image/NC Mock/
- __MACOSX/Figure EV2/Figure EV2-J/Quantificated image/._NC Mock
- Figure EV2/Figure EV2-G/Quantificated image/HFD Con/.DS_Store
- __MACOSX/Figure EV2/Figure EV2-G/Quantificated image/HFD Con/._.DS_Store
- Figure EV2/Figure EV2-G/Quantificated image/HFD Con/HFD Con no.1/
- __MACOSX/Figure EV2/Figure EV2-G/Quantificated image/HFD Con/._HFD Con no.1
- Figure EV2/Figure EV2-G/Quantificated image/HFD Con/HFD Con no.2/
- __MACOSX/Figure EV2/Figure EV2-G/Quantificated image/HFD Con/._HFD Con no.2
- Figure EV2/Figure EV2-G/Quantificated image/HFD Con/HFD Con no.5/
- __MACOSX/Figure EV2/Figure EV2-G/Quantificated image/HFD Con/._HFD Con no.5
- Figure EV2/Figure EV2-G/Quantificated image/HFD Con/HFD Con no.4/
- __MACOSX/Figure EV2/Figure EV2-G/Quantificated image/HFD Con/._HFD Con no.4
- Figure EV2/Figure EV2-G/Quantificated image/HFD Con/HFD Con no.3/
- __MACOSX/Figure EV2/Figure EV2-G/Quantificated image/HFD Con/._HFD Con no.3
- Figure EV2/Figure EV2-G/Quantificated image/HFD BAT-Pcolce KO/.DS_Store
- __MACOSX/Figure EV2/Figure EV2-G/Quantificated image/HFD BAT-Pcolce KO/._.DS_Store
- Figure EV2/Figure EV2-G/Quantificated image/HFD BAT-Pcolce KO/HFD BAT Pcolce KO no.2/
- __MACOSX/Figure EV2/Figure EV2-G/Quantificated image/HFD BAT-Pcolce KO/._HFD BAT Pcolce KO no.2
- Figure EV2/Figure EV2-G/Quantificated image/HFD BAT-Pcolce KO/HFD BAT Pcolce KO no.5/
- __MACOSX/Figure EV2/Figure EV2-G/Quantificated image/HFD BAT-Pcolce KO/._HFD BAT Pcolce KO no.5
- Figure EV2/Figure EV2-G/Quantificated image/HFD BAT-Pcolce KO/HFD BAT Pcolce KO no.4/
- __MACOSX/Figure EV2/Figure EV2-G/Quantificated image/HFD BAT-Pcolce KO/._HFD BAT Pcolce KO no.4
- Figure EV2/Figure EV2-G/Quantificated image/HFD BAT-Pcolce KO/HFD BAT Pcolce KO no.3/
- __MACOSX/Figure EV2/Figure EV2-G/Quantificated image/HFD BAT-Pcolce KO/._HFD BAT Pcolce KO no.3
- Figure EV2/Figure EV2-G/Quantificated image/HFD BAT-Pcolce KO/HFD BAT Pcolce KO no.6/
- __MACOSX/Figure EV2/Figure EV2-G/Quantificated image/HFD BAT-Pcolce KO/._HFD BAT Pcolce KO no.6
- Figure EV2/Figure EV2-G/Quantificated image/HFD BAT-Pcolce KO/HFD BAT Pcolce KO no.1/
- __MACOSX/Figure EV2/Figure EV2-G/Quantificated image/HFD BAT-Pcolce KO/._HFD BAT Pcolce KO no.1
- Figure EV2/Figure EV2-Q/Demonstrated image/HFD AAV-mPcolce/.DS_Store
- __MACOSX/Figure EV2/Figure EV2-Q/Demonstrated image/HFD AAV-mPcolce/._.DS_Store
- Figure EV2/Figure EV2-Q/Demonstrated image/HFD AAV-mPcolce/HFD-AAV-mPcolce-20x.tif
- __MACOSX/Figure EV2/Figure EV2-Q/Demonstrated image/HFD AAV-mPcolce/._HFD-AAV-mPcolce-20x.tif
- Figure EV2/Figure EV2-Q/Demonstrated image/HFD AAV-mPcolce/HFD-AAV-mPcolce-4x.tif
- __MACOSX/Figure EV2/Figure EV2-Q/Demonstrated image/HFD AAV-mPcolce/._HFD-AAV-mPcolce-4x.tif
- Figure EV2/Figure EV2-Q/Demonstrated image/HFD Mock/HFD-Mock-4x.tif
- __MACOSX/Figure EV2/Figure EV2-Q/Demonstrated image/HFD Mock/._HFD-Mock-4x.tif
- Figure EV2/Figure EV2-Q/Demonstrated image/HFD Mock/HFD-Mock-20x.tif
- __MACOSX/Figure EV2/Figure EV2-Q/Demonstrated image/HFD Mock/._HFD-Mock-20x.tif
- Figure EV2/Figure EV2-J/Quantificated image/NC AAV-mPcolce/.DS_Store
- __MACOSX/Figure EV2/Figure EV2-J/Quantificated image/NC AAV-mPcolce/._.DS_Store
- Figure EV2/Figure EV2-J/Quantificated image/NC AAV-mPcolce/no.1/
- __MACOSX/Figure EV2/Figure EV2-J/Quantificated image/NC AAV-mPcolce/._no.1
- Figure EV2/Figure EV2-J/Quantificated image/NC AAV-mPcolce/no.3/
- __MACOSX/Figure EV2/Figure EV2-J/Quantificated image/NC AAV-mPcolce/._no.3
- Figure EV2/Figure EV2-J/Quantificated image/NC AAV-mPcolce/no.4/
- __MACOSX/Figure EV2/Figure EV2-J/Quantificated image/NC AAV-mPcolce/._no.4
- Figure EV2/Figure EV2-J/Quantificated image/NC AAV-mPcolce/no.5/
- __MACOSX/Figure EV2/Figure EV2-J/Quantificated image/NC AAV-mPcolce/._no.5
- Figure EV2/Figure EV2-J/Quantificated image/NC AAV-mPcolce/no.2/
- __MACOSX/Figure EV2/Figure EV2-J/Quantificated image/NC AAV-mPcolce/._no.2
- Figure EV2/Figure EV2-J/Quantificated image/NC Mock/.DS_Store
- __MACOSX/Figure EV2/Figure EV2-J/Quantificated image/NC Mock/._.DS_Store
- Figure EV2/Figure EV2-J/Quantificated image/NC Mock/no.1/
- __MACOSX/Figure EV2/Figure EV2-J/Quantificated image/NC Mock/._no.1
- Figure EV2/Figure EV2-J/Quantificated image/NC Mock/no.3/
- __MACOSX/Figure EV2/Figure EV2-J/Quantificated image/NC Mock/._no.3
- Figure EV2/Figure EV2-J/Quantificated image/NC Mock/no.4/
- __MACOSX/Figure EV2/Figure EV2-J/Quantificated image/NC Mock/._no.4
- Figure EV2/Figure EV2-J/Quantificated image/NC Mock/no.5/
- __MACOSX/Figure EV2/Figure EV2-J/Quantificated image/NC Mock/._no.5
- Figure EV2/Figure EV2-J/Quantificated image/NC Mock/no.2/
- __MACOSX/Figure EV2/Figure EV2-J/Quantificated image/NC Mock/._no.2
- Figure EV2/Figure EV2-G/Quantificated image/HFD Con/HFD Con no.1/HFD Con no.1 x20-1.tiff
- __MACOSX/Figure EV2/Figure EV2-G/Quantificated image/HFD Con/HFD Con no.1/._HFD Con no.1 x20-1.tiff
- Figure EV2/Figure EV2-G/Quantificated image/HFD Con/HFD Con no.1/.DS_Store
- __MACOSX/Figure EV2/Figure EV2-G/Quantificated image/HFD Con/HFD Con no.1/._.DS_Store
- Figure EV2/Figure EV2-G/Quantificated image/HFD Con/HFD Con no.1/HFD Con no.1 x20-4.tiff
- __MACOSX/Figure EV2/Figure EV2-G/Quantificated image/HFD Con/HFD Con no.1/._HFD Con no.1 x20-4.tiff
- Figure EV2/Figure EV2-G/Quantificated image/HFD Con/HFD Con no.1/HFD Con no.1 x20-3.tiff
- __MACOSX/Figure EV2/Figure EV2-G/Quantificated image/HFD Con/HFD Con no.1/._HFD Con no.1 x20-3.tiff
- Figure EV2/Figure EV2-G/Quantificated image/HFD Con/HFD Con no.1/HFD Con no.1 x20-2.tiff
- __MACOSX/Figure EV2/Figure EV2-G/Quantificated image/HFD Con/HFD Con no.1/._HFD Con no.1 x20-2.tiff
- Figure EV2/Figure EV2-G/Quantificated image/HFD Con/HFD Con no.2/HFD Con no.2 x20-2.tiff
- __MACOSX/Figure EV2/Figure EV2-G/Quantificated image/HFD Con/HFD Con no.2/._HFD Con no.2 x20-2.tiff
- Figure EV2/Figure EV2-G/Quantificated image/HFD Con/HFD Con no.2/.DS_Store
- __MACOSX/Figure EV2/Figure EV2-G/Quantificated image/HFD Con/HFD Con no.2/._.DS_Store
- Figure EV2/Figure EV2-G/Quantificated image/HFD Con/HFD Con no.2/HFD Con no.2 x20-3.tiff
- __MACOSX/Figure EV2/Figure EV2-G/Quantificated image/HFD Con/HFD Con no.2/._HFD Con no.2 x20-3.tiff
- Figure EV2/Figure EV2-G/Quantificated image/HFD Con/HFD Con no.2/HFD Con no.2 x20-4.tiff
- __MACOSX/Figure EV2/Figure EV2-G/Quantificated image/HFD Con/HFD Con no.2/._HFD Con no.2 x20-4.tiff
- Figure EV2/Figure EV2-G/Quantificated image/HFD Con/HFD Con no.2/HFD Con no.2 x20-1.tiff
- __MACOSX/Figure EV2/Figure EV2-G/Quantificated image/HFD Con/HFD Con no.2/._HFD Con no.2 x20-1.tiff
- Figure EV2/Figure EV2-G/Quantificated image/HFD Con/HFD Con no.5/.DS_Store
- __MACOSX/Figure EV2/Figure EV2-G/Quantificated image/HFD Con/HFD Con no.5/._.DS_Store
- Figure EV2/Figure EV2-G/Quantificated image/HFD Con/HFD Con no.5/HFD Con no.5 x20-4.tiff
- __MACOSX/Figure EV2/Figure EV2-G/Quantificated image/HFD Con/HFD Con no.5/._HFD Con no.5 x20-4.tiff
- Figure EV2/Figure EV2-G/Quantificated image/HFD Con/HFD Con no.5/HFD Con no.5 x20-3.tiff
- __MACOSX/Figure EV2/Figure EV2-G/Quantificated image/HFD Con/HFD Con no.5/._HFD Con no.5 x20-3.tiff
- Figure EV2/Figure EV2-G/Quantificated image/HFD Con/HFD Con no.5/HFD Con no.5 x20-2.tiff
- __MACOSX/Figure EV2/Figure EV2-G/Quantificated image/HFD Con/HFD Con no.5/._HFD Con no.5 x20-2.tiff
- Figure EV2/Figure EV2-G/Quantificated image/HFD Con/HFD Con no.5/HFD Con no.5 x20-1.tiff
- __MACOSX/Figure EV2/Figure EV2-G/Quantificated image/HFD Con/HFD Con no.5/._HFD Con no.5 x20-1.tiff
- Figure EV2/Figure EV2-G/Quantificated image/HFD Con/HFD Con no.4/.DS_Store
- __MACOSX/Figure EV2/Figure EV2-G/Quantificated image/HFD Con/HFD Con no.4/._.DS_Store
- Figure EV2/Figure EV2-G/Quantificated image/HFD Con/HFD Con no.4/HFD Con no.4 x20-1.tiff
- __MACOSX/Figure EV2/Figure EV2-G/Quantificated image/HFD Con/HFD Con no.4/._HFD Con no.4 x20-1.tiff
- Figure EV2/Figure EV2-G/Quantificated image/HFD Con/HFD Con no.4/HFD Con no.4 x20-4.tiff
- __MACOSX/Figure EV2/Figure EV2-G/Quantificated image/HFD Con/HFD Con no.4/._HFD Con no.4 x20-4.tiff
- Figure EV2/Figure EV2-G/Quantificated image/HFD Con/HFD Con no.4/HFD Con no.4 x20-2.tiff
- __MACOSX/Figure EV2/Figure EV2-G/Quantificated image/HFD Con/HFD Con no.4/._HFD Con no.4 x20-2.tiff
- Figure EV2/Figure EV2-G/Quantificated image/HFD Con/HFD Con no.4/HFD Con no.4 x20-3.tiff
- __MACOSX/Figure EV2/Figure EV2-G/Quantificated image/HFD Con/HFD Con no.4/._HFD Con no.4 x20-3.tiff
- Figure EV2/Figure EV2-G/Quantificated image/HFD Con/HFD Con no.3/.DS_Store
- __MACOSX/Figure EV2/Figure EV2-G/Quantificated image/HFD Con/HFD Con no.3/._.DS_Store
- Figure EV2/Figure EV2-G/Quantificated image/HFD Con/HFD Con no.3/HFD Con no.3 x20-1.tiff
- __MACOSX/Figure EV2/Figure EV2-G/Quantificated image/HFD Con/HFD Con no.3/._HFD Con no.3 x20-1.tiff
- Figure EV2/Figure EV2-G/Quantificated image/HFD Con/HFD Con no.3/HFD Con no.3 x20-3.tiff
- __MACOSX/Figure EV2/Figure EV2-G/Quantificated image/HFD Con/HFD Con no.3/._HFD Con no.3 x20-3.tiff
- Figure EV2/Figure EV2-G/Quantificated image/HFD Con/HFD Con no.3/HFD Con no.3 x20-2.tiff
- __MACOSX/Figure EV2/Figure EV2-G/Quantificated image/HFD Con/HFD Con no.3/._HFD Con no.3 x20-2.tiff
- Figure EV2/Figure EV2-G/Quantificated image/HFD Con/HFD Con no.3/HFD Con no.3 x20-4.tiff
- __MACOSX/Figure EV2/Figure EV2-G/Quantificated image/HFD Con/HFD Con no.3/._HFD Con no.3 x20-4.tiff
- Figure EV2/Figure EV2-G/Quantificated image/HFD BAT-Pcolce KO/HFD BAT Pcolce KO no.2/HFD BAT Pcolce KO no.2 x20-3.tiff
- __MACOSX/Figure EV2/Figure EV2-G/Quantificated image/HFD BAT-Pcolce KO/HFD BAT Pcolce KO no.2/._HFD BAT Pcolce KO no.2 x20-3.tiff
- Figure EV2/Figure EV2-G/Quantificated image/HFD BAT-Pcolce KO/HFD BAT Pcolce KO no.2/.DS_Store
- __MACOSX/Figure EV2/Figure EV2-G/Quantificated image/HFD BAT-Pcolce KO/HFD BAT Pcolce KO no.2/._.DS_Store
- Figure EV2/Figure EV2-G/Quantificated image/HFD BAT-Pcolce KO/HFD BAT Pcolce KO no.2/HFD BAT Pcolce KO no.2 x20-2.tiff
- __MACOSX/Figure EV2/Figure EV2-G/Quantificated image/HFD BAT-Pcolce KO/HFD BAT Pcolce KO no.2/._HFD BAT Pcolce KO no.2 x20-2.tiff
- Figure EV2/Figure EV2-G/Quantificated image/HFD BAT-Pcolce KO/HFD BAT Pcolce KO no.2/HFD BAT Pcolce KO no.2 x20-4.tiff
- __MACOSX/Figure EV2/Figure EV2-G/Quantificated image/HFD BAT-Pcolce KO/HFD BAT Pcolce KO no.2/._HFD BAT Pcolce KO no.2 x20-4.tiff
- Figure EV2/Figure EV2-G/Quantificated image/HFD BAT-Pcolce KO/HFD BAT Pcolce KO no.2/HFD BAT Pcolce KO no.2 x20-1.tiff
- __MACOSX/Figure EV2/Figure EV2-G/Quantificated image/HFD BAT-Pcolce KO/HFD BAT Pcolce KO no.2/._HFD BAT Pcolce KO no.2 x20-1.tiff
- Figure EV2/Figure EV2-G/Quantificated image/HFD BAT-Pcolce KO/HFD BAT Pcolce KO no.5/HFD BAT Pcolce KO no.5 x20-4.tiff
- __MACOSX/Figure EV2/Figure EV2-G/Quantificated image/HFD BAT-Pcolce KO/HFD BAT Pcolce KO no.5/._HFD BAT Pcolce KO no.5 x20-4.tiff
- Figure EV2/Figure EV2-G/Quantificated image/HFD BAT-Pcolce KO/HFD BAT Pcolce KO no.5/.DS_Store
- __MACOSX/Figure EV2/Figure EV2-G/Quantificated image/HFD BAT-Pcolce KO/HFD BAT Pcolce KO no.5/._.DS_Store
- Figure EV2/Figure EV2-G/Quantificated image/HFD BAT-Pcolce KO/HFD BAT Pcolce KO no.5/HFD BAT Pcolce KO no.5 x20-2.tiff
- __MACOSX/Figure EV2/Figure EV2-G/Quantificated image/HFD BAT-Pcolce KO/HFD BAT Pcolce KO no.5/._HFD BAT Pcolce KO no.5 x20-2.tiff
- Figure EV2/Figure EV2-G/Quantificated image/HFD BAT-Pcolce KO/HFD BAT Pcolce KO no.5/HFD BAT Pcolce KO no.5 x20-3.tiff
- __MACOSX/Figure EV2/Figure EV2-G/Quantificated image/HFD BAT-Pcolce KO/HFD BAT Pcolce KO no.5/._HFD BAT Pcolce KO no.5 x20-3.tiff
- Figure EV2/Figure EV2-G/Quantificated image/HFD BAT-Pcolce KO/HFD BAT Pcolce KO no.5/HFD BAT Pcolce KO no.5 x20-1.tiff
- __MACOSX/Figure EV2/Figure EV2-G/Quantificated image/HFD BAT-Pcolce KO/HFD BAT Pcolce KO no.5/._HFD BAT Pcolce KO no.5 x20-1.tiff
- Figure EV2/Figure EV2-G/Quantificated image/HFD BAT-Pcolce KO/HFD BAT Pcolce KO no.4/HFD BAT Pcolce KO no.4 x20-1.tiff
- __MACOSX/Figure EV2/Figure EV2-G/Quantificated image/HFD BAT-Pcolce KO/HFD BAT Pcolce KO no.4/._HFD BAT Pcolce KO no.4 x20-1.tiff
- Figure EV2/Figure EV2-G/Quantificated image/HFD BAT-Pcolce KO/HFD BAT Pcolce KO no.4/.DS_Store
- __MACOSX/Figure EV2/Figure EV2-G/Quantificated image/HFD BAT-Pcolce KO/HFD BAT Pcolce KO no.4/._.DS_Store
- Figure EV2/Figure EV2-G/Quantificated image/HFD BAT-Pcolce KO/HFD BAT Pcolce KO no.4/HFD BAT Pcolce KO no.4 x20-4.tiff
- __MACOSX/Figure EV2/Figure EV2-G/Quantificated image/HFD BAT-Pcolce KO/HFD BAT Pcolce KO no.4/._HFD BAT Pcolce KO no.4 x20-4.tiff
- Figure EV2/Figure EV2-G/Quantificated image/HFD BAT-Pcolce KO/HFD BAT Pcolce KO no.4/HFD BAT Pcolce KO no.4 x20-3.tiff
- __MACOSX/Figure EV2/Figure EV2-G/Quantificated image/HFD BAT-Pcolce KO/HFD BAT Pcolce KO no.4/._HFD BAT Pcolce KO no.4 x20-3.tiff
- Figure EV2/Figure EV2-G/Quantificated image/HFD BAT-Pcolce KO/HFD BAT Pcolce KO no.4/HFD BAT Pcolce KO no.4 x20-2.tiff
- __MACOSX/Figure EV2/Figure EV2-G/Quantificated image/HFD BAT-Pcolce KO/HFD BAT Pcolce KO no.4/._HFD BAT Pcolce KO no.4 x20-2.tiff
- Figure EV2/Figure EV2-G/Quantificated image/HFD BAT-Pcolce KO/HFD BAT Pcolce KO no.3/.DS_Store
- __MACOSX/Figure EV2/Figure EV2-G/Quantificated image/HFD BAT-Pcolce KO/HFD BAT Pcolce KO no.3/._.DS_Store
- Figure EV2/Figure EV2-G/Quantificated image/HFD BAT-Pcolce KO/HFD BAT Pcolce KO no.3/HFD BAT Pcolce KO no.3 x20-1.tiff
- __MACOSX/Figure EV2/Figure EV2-G/Quantificated image/HFD BAT-Pcolce KO/HFD BAT Pcolce KO no.3/._HFD BAT Pcolce KO no.3 x20-1.tiff
- Figure EV2/Figure EV2-G/Quantificated image/HFD BAT-Pcolce KO/HFD BAT Pcolce KO no.3/HFD BAT Pcolce KO no.3 x20-2.tiff
- __MACOSX/Figure EV2/Figure EV2-G/Quantificated image/HFD BAT-Pcolce KO/HFD BAT Pcolce KO no.3/._HFD BAT Pcolce KO no.3 x20-2.tiff
- Figure EV2/Figure EV2-G/Quantificated image/HFD BAT-Pcolce KO/HFD BAT Pcolce KO no.3/HFD BAT Pcolce KO no.3 x20-3.tiff
- __MACOSX/Figure EV2/Figure EV2-G/Quantificated image/HFD BAT-Pcolce KO/HFD BAT Pcolce KO no.3/._HFD BAT Pcolce KO no.3 x20-3.tiff
- Figure EV2/Figure EV2-G/Quantificated image/HFD BAT-Pcolce KO/HFD BAT Pcolce KO no.3/HFD BAT Pcolce KO no.3 x20-4.tiff
- __MACOSX/Figure EV2/Figure EV2-G/Quantificated image/HFD BAT-Pcolce KO/HFD BAT Pcolce KO no.3/._HFD BAT Pcolce KO no.3 x20-4.tiff
- Figure EV2/Figure EV2-G/Quantificated image/HFD BAT-Pcolce KO/HFD BAT Pcolce KO no.6/.DS_Store
[truncated: 139 more entries]
