# Supplementary material for: PCPE-1, a brown adipose tissue-derived cytokine, promotes obesity-induced liver fibrosis
Source: EMBO J. 2024 Aug 19;43(21):4846–69. doi: 10.1038/s44318-024-00196-0 (PMC11535236; doi:10.1038/s44318-024-00196-0)
Supplement: Supplementary file 8 — Figure EV2 Source Data [file 44318_2024_196_MOESM8_ESM.zip › Figure EV2/Figure EV2-O/Dataset EV2O.xlsx]

## Sheet: Dataset EV2O
	mouse PCPE-1 levels in plasma by ELISA analysis
	Sample	mouse PCPE-1 (ng/mL)
	HFD Mock1	6.69153
	HFD Mock2	5.38828
	HFD Mock3	6.13264
	HFD Mock4	5.89555
	HFD Mock5	7.14999
	HFD AAV mPcolce1	13.4334
	HFD AAV mPcolce2	7.4899
	HFD AAV mPcolce3	9.89922
	HFD AAV mPcolce4	9.5767
	HFD AAV mPcolce5	11.865
