# Supplementary material for: PCPE-1, a brown adipose tissue-derived cytokine, promotes obesity-induced liver fibrosis
Source: EMBO J. 2024 Aug 19;43(21):4846–69. doi: 10.1038/s44318-024-00196-0 (PMC11535236; doi:10.1038/s44318-024-00196-0)
Supplement: Supplementary file 8 — Figure EV2 Source Data [file 44318_2024_196_MOESM8_ESM.zip › Figure EV2/Figure EV2-H/Dataset EV2H.xlsx]

## Sheet: Dataset EV2H
	mouse Collegan I ELISA data
	Sample	mouse Collegan I (μg/μg protein)	memo
	NC Con-1	0.102638
	NC Con-2	0.123547
	NC Con-3	0.149087
	NC Con-4	0.191739
	NC Con-5	0.128954
	NC BAT Pcolce KO-1	0.11503
	NC BAT Pcolce KO-2	0.104107	Abnormal value
	NC BAT Pcolce KO-3	0.123547
	NC BAT Pcolce KO-4	0.162255	Abnormal value
	NC BAT Pcolce KO-5	0.118026
