# Supplementary material for: PCPE-1, a brown adipose tissue-derived cytokine, promotes obesity-induced liver fibrosis
Source: EMBO J. 2024 Aug 19;43(21):4846–69. doi: 10.1038/s44318-024-00196-0 (PMC11535236; doi:10.1038/s44318-024-00196-0)
Supplement: Supplementary file 8 — Figure EV2 Source Data [file 44318_2024_196_MOESM8_ESM.zip › Figure EV2/Figure EV2-S/Dataset EV2S.xlsx]

## Sheet: Dataset EV2S
	ALT levels (pg/ml) in plasma by ELISA analysis
	Sample	ALT (pg/ml)
	HFD Mock-1	26573.4
	HFD Mock-2	23197.1
	HFD Mock-3	23908.8
	HFD Mock-4	25934
	HFD Mock-5	24854.2
	HFD AAV-mPcolce-1	23649.9
	HFD AAV-mPcolce-2	26155.9
	HFD AAV-mPcolce-3	25311
	HFD AAV-mPcolce-4	29160
	HFD AAV-mPcolce-5	27064
