# Supplementary material for: PCPE-1, a brown adipose tissue-derived cytokine, promotes obesity-induced liver fibrosis
Source: EMBO J. 2024 Aug 19;43(21):4846–69. doi: 10.1038/s44318-024-00196-0 (PMC11535236; doi:10.1038/s44318-024-00196-0)
Supplement: Supplementary file 8 — Figure EV2 Source Data [file 44318_2024_196_MOESM8_ESM.zip › Figure EV2/Figure EV2-I/Dataset EV2I.xlsx]

## Sheet: Dataset EV2I
	Relative gene expression (qPCR)
	Sample	Pcolce	Actb	ΔCP	ΔΔCP	relative change	memo			ΔCP used for analysis
	Heart NC Mock-1	24.4743	22.9531	1.52122	0.0292216	0.979949			Heart NC Mock-1	1.52122
	Heart NC Mock-2	24.8596	22.9979	1.86177			Abnormal value (when ΔCP was analyzed)		Heart NC Mock-2
	Heart NC Mock-3	24.8681	23.4107	1.45738	-0.0346164	1.02428			Heart NC Mock-3	1.45738
	Heart NC Mock-4	24.4506	22.9543	1.4963	0.00429761	0.997026			Heart NC Mock-4	1.4963
	Heart NC Mock-5	24.3468	22.8554	1.49131	-0.000685888	1.00048			Heart NC Mock-5	1.49131
	Heart NC AAV-mPcolce-1	24.6032	22.5601	2.04306	0.55106	0.682518			Avg	1.49155
	Heart NC AAV-mPcolce-2	24.2203	22.4108	1.80951	0.317509	0.802454
	Heart NC AAV-mPcolce-3	24.3399	22.8245	1.5154	0.0233975	0.983913	Abnormal value
	Heart NC AAV-mPcolce-4	24.5905	22.7162	1.87432	0.382322	0.767202
	Heart NC AAV-mPcolce-5	24.8735	22.9636	1.90988	0.417876	0.748526
	Liver NC Mock-1	26.6774	20.6478	6.02953	-0.093984	1.06731				ΔCP used for analysis
	Liver NC Mock-2	28.1204	21.9244	6.19596	0.0724524	0.95102			Liver NC Mock-1	6.02953
	Liver NC Mock-3	27.5731	21.6922	5.88086	-0.242648	1.18316			Liver NC Mock-2	6.19596
	Liver NC Mock-4	27.1674	21.0516	6.11585	-0.00766329	1.00533			Liver NC Mock-3	5.88086
	Liver NC Mock-5	27.4354	21.04	6.39535	0.271843	0.828261			Liver NC Mock-4	6.11585
	Liver NC AAV-mPcolce-1	26.8956	20.9753	5.92036	-0.203154	1.15121			Liver NC Mock-5	6.39535
	Liver NC AAV-mPcolce-2	27.2625	20.7543	6.5082	0.384693	0.765942			Avg	6.12351
	Liver NC AAV-mPcolce-3	27.9931	21.6116	6.38156	0.258051	0.836217
	Liver NC AAV-mPcolce-4	27.5485	21.3541	6.19435	0.0708434	0.952081
	Liver NC AAV-mPcolce-5	27.0274	21.1411	5.88629	-0.23722	1.17872
	Kidney NC Mock-1	22.9089	20.7308	2.17809	-0.193805	1.14378				ΔCP used for analysis
	Kidney NC Mock-2	24.6129	22.1222	2.49074	0.118848	0.920923			Kidney NC Mock-1	2.17809
	Kidney NC Mock-3	23.7148	22.3554	1.35941	-1.01248	2.01738			Kidney NC Mock-2	2.49074
	Kidney NC Mock-4	23.3875	20.3923	2.99518	0.623289	0.649189			Kidney NC Mock-3	1.35941
	Kidney NC Mock-5	23.0995	20.2634	2.83604	0.464151	0.724898			Kidney NC Mock-4	2.99518
	Kidney NC AAV-mPcolce-1	22.8764	19.9627	2.91362	0.541729	0.686947			Kidney NC Mock-5	2.83604
	Kidney NC AAV-mPcolce-2	23.3402	20.7143	2.62598	0.254085	0.838519			Avg	2.37189
	Kidney NC AAV-mPcolce-3	23.3069	20.8863	2.42061	0.0487187	0.966795
	Kidney NC AAV-mPcolce-4	23.0445	21.2247	1.81981	-0.552082	1.4662
	Kidney NC AAV-mPcolce-5	23.6888	22.1289	1.55991	-0.811982	1.75562
