# Supplementary material for: PCPE-1, a brown adipose tissue-derived cytokine, promotes obesity-induced liver fibrosis
Source: EMBO J. 2024 Aug 19;43(21):4846–69. doi: 10.1038/s44318-024-00196-0 (PMC11535236; doi:10.1038/s44318-024-00196-0)
Supplement: Supplementary file 8 — Figure EV2 Source Data [file 44318_2024_196_MOESM8_ESM.zip › Figure EV2/Figure EV2-N/Dataset EV2N.xlsx]

## Sheet: Dataset EV2N
	Relative gene expression (qPCR)
	Sample	Col1a1	60S	ΔCP	ΔΔCP	relative change	memo			ΔCP used for analysis
	Liver HFD Mock-1	27.3402	21.3427	5.99753	0.605624	0.657187			Liver HFD Mock-1	5.99753
	Liver HFD Mock-2	26.858	21.1062	5.75179	0.359889	0.779225			Liver HFD Mock-2	5.75179
	Liver HFD Mock-3	28.25	21.9883	6.26169	0.869784	0.547229			Liver HFD Mock-3	6.26169
	Liver HFD Mock-4	25.7157	20.9913	4.72431	-0.66759	1.58842			Liver HFD Mock-4	4.72431
	Liver HFD Mock-5	25.7539	21.5297	4.2242	-1.16771	2.24654			Liver HFD Mock-5	4.2242
	Liver HFD AAV-mPcolce-1	26.1436	20.3882	5.75544	0.363539	0.777256			Avg	5.3919
	Liver HFD AAV-mPcolce-2	27.0978	20.9793	6.11848	0.726573	0.604338
	Liver HFD AAV-mPcolce-3	26.0023	21.084	4.91825	-0.473658	1.38863
	Liver HFD AAV-mPcolce-4	26.3375	21.0562	5.28133	-0.110575	1.07966
	Liver HFD AAV-mPcolce-5	27.0876	20.1886	6.89901	1.5071	0.351817
	Sample	Ctgf	60S	ΔCP	ΔΔCP	relative change	memo			ΔCP used for analysis
	Liver HFD Mock-1	25.8307	21.3427	4.48805			abnormal value (when ΔCP was analyzed)		Liver HFD Mock-1
	Liver HFD Mock-2	24.7454	21.1062	3.6392	0.151204	0.900498			Liver HFD Mock-2	3.6392
	Liver HFD Mock-3	25.4362	21.9883	3.44785	-0.0401494	1.02822			Liver HFD Mock-3	3.44785
	Liver HFD Mock-4	24.3872	20.9913	3.39585	-0.0921538	1.06596			Liver HFD Mock-4	3.39585
	Liver HFD Mock-5	24.9982	21.5297	3.46846	-0.0195422	1.01364			Liver HFD Mock-5	3.46846
	Liver HFD AAV-mPcolce-1	24.2271	20.3882	3.83898	0.350976	0.784054			Avg	3.48784
	Liver HFD AAV-mPcolce-2	24.8338	20.9793	3.85448	0.366482	0.775672
	Liver HFD AAV-mPcolce-3	24.3024	21.084	3.21836	-0.269644	1.20551
	Liver HFD AAV-mPcolce-4	24.2476	21.0562	3.19145	-0.296546	1.2282
	Liver HFD AAV-mPcolce-5	23.6583	20.1886	3.4697	-0.0183041	1.01277
	Sample	Tgfb1	60S	ΔCP	ΔΔCP	relative change	memo			ΔCP used for analysis
	Liver HFD Mock-1	26.0492	21.3427	4.70656	-0.0819884	1.05848			Liver HFD Mock-1	4.70656
	Liver HFD Mock-2	25.979	21.1062	4.87285	0.0843003	0.943242			Liver HFD Mock-2	4.87285
	Liver HFD Mock-3	26.9223	21.9883	4.93395	0.145406	0.904125			Liver HFD Mock-3	4.93395
	Liver HFD Mock-4	25.5163	20.9913	4.52496	-0.263582	1.20046			Liver HFD Mock-4	4.52496
	Liver HFD Mock-5	26.4341	21.5297	4.90441	0.115864	0.922829			Liver HFD Mock-5	4.90441
	Liver HFD AAV-mPcolce-1	25.443	20.3882	5.05481	0.266263	0.83147			Avg	4.78855
	Liver HFD AAV-mPcolce-2	25.9318	20.9793	4.95245	0.163899	0.892609
	Liver HFD AAV-mPcolce-3	25.852	21.084	4.76801	-0.0205333	1.01433
	Liver HFD AAV-mPcolce-4	26.1686	21.0562	5.11243	0.323881	0.798918
	Liver HFD AAV-mPcolce-5	25.2491	20.1886	5.06049	0.271943	0.828204
	Sample	Ccl2	60S	ΔCP	ΔΔCP	relative change	memo			ΔCP used for analysis
	Liver HFD Mock-1	28.0122	21.3427	6.66951	0.273739	0.827173			Liver HFD Mock-1	6.66951
	Liver HFD Mock-2	27.6518	21.1062	6.54562	0.149845	0.901347			Liver HFD Mock-2	6.54562
	Liver HFD Mock-3	28.3592	21.9883	6.37088	-0.0248913	1.0174			Liver HFD Mock-3	6.37088
	Liver HFD Mock-4	27.2773	20.9913	6.28592	-0.109854	1.07912			Liver HFD Mock-4	6.28592
	Liver HFD Mock-5	27.6366	21.5297	6.10693	-0.288839	1.22166			Liver HFD Mock-5	6.10693
	Liver HFD AAV-mPcolce-1	26.5701	20.3882	6.18189	-0.213877	1.1598			Avg	6.39577
	Liver HFD AAV-mPcolce-2	27.2953	20.9793	6.31603	-0.0797452	1.05683
	Liver HFD AAV-mPcolce-3	27.6221	21.084	6.53808	0.142313	0.906065
	Liver HFD AAV-mPcolce-4	26.7161	21.0562	5.65996	-0.735807	1.66533
	Liver HFD AAV-mPcolce-5	26.9231	20.1886	6.73444	0.338673	0.790768
	Sample	Tnf	60S	ΔCP	ΔΔCP	relative change	memo			ΔCP used for analysis
	Liver HFD Mock-1	32.0571	21.3427	10.7144	0.429052	0.74275			Liver HFD Mock-1	10.7144
	Liver HFD Mock-2	31.8542	21.1062	10.748	0.462615	0.72567			Liver HFD Mock-2	10.748
	Liver HFD Mock-3	32.6603	21.9883	10.672	0.386608	0.764926			Liver HFD Mock-3	10.672
	Liver HFD Mock-4	30.8504	20.9913	9.85904	-0.42633	1.34381			Liver HFD Mock-4	9.85904
	Liver HFD Mock-5	30.9631	21.5297	9.43343	-0.851946	1.80493			Liver HFD Mock-5	9.43343
	Liver HFD AAV-mPcolce-1	30.9228	20.3882	10.5346	0.249247	0.841335			Avg	10.2854
	Liver HFD AAV-mPcolce-2	30.3746	20.9793	9.39523	-0.890141	1.85336
	Liver HFD AAV-mPcolce-3	30.9382	21.084	9.85415	-0.431225	1.34838
	Liver HFD AAV-mPcolce-4	30.9284	21.0562	9.8722	-0.413172	1.33161
	Liver HFD AAV-mPcolce-5	31.2027	20.1886	11.0141	0.728765	0.60342
