# Supplementary material for: PCPE-1, a brown adipose tissue-derived cytokine, promotes obesity-induced liver fibrosis
Source: EMBO J. 2024 Aug 19;43(21):4846–69. doi: 10.1038/s44318-024-00196-0 (PMC11535236; doi:10.1038/s44318-024-00196-0)
Supplement: Supplementary file 8 — Figure EV2 Source Data [file 44318_2024_196_MOESM8_ESM.zip › Figure EV2/Figure EV2-G/Dataset EV2G.xlsx]

## Sheet: Dataset EV2G
	Relative Picrosirius red positive area
	Sample	Relative fibrotic area (fold)
	Con-HFD-1	0.758949
	Con-HFD-2	0.862323
	Con-HFD-3	0.918234
	Con-HFD-4	1.15352
	Con-HFD-5	1.30697
	BAT-Pcolce KO-HFD-1	0.52873
	BAT-Pcolce KO-HFD-2	0.465722
	BAT-Pcolce KO-HFD-3	0.291046
	BAT-Pcolce KO-HFD-4	0.46308
	BAT-Pcolce KO-HFD-5	0.253474
	BAT-Pcolce KO-HFD-6	0.144448
