# Supplementary material for: PCPE-1, a brown adipose tissue-derived cytokine, promotes obesity-induced liver fibrosis
Source: EMBO J. 2024 Aug 19;43(21):4846–69. doi: 10.1038/s44318-024-00196-0 (PMC11535236; doi:10.1038/s44318-024-00196-0)
Supplement: Supplementary file 8 — Figure EV2 Source Data [file 44318_2024_196_MOESM8_ESM.zip › Figure EV2/Figure EV2-R/Dataset EV2R.xlsx]

## Sheet: Dataset EV2R
	mouse TG levels in liver by ELISA analysis
	Sample	mouse TG (nmol/μg protein)	Memo
	HFD Mock-1	2.45901
	HFD Mock-2	1.86799
	HFD Mock-3	2.33438
	HFD Mock-4	2.25354
	HFD Mock-5	1.97658
	HFD AAV-mPcolce-1	3.05673	Outlier
	HFD AAV-mPcolce-2	2.67906
	HFD AAV-mPcolce-3	2.76821
	HFD AAV-mPcolce-4	2.87124
	HFD AAV-mPcolce-5	2.76413
