# Supplementary material for: PCPE-1, a brown adipose tissue-derived cytokine, promotes obesity-induced liver fibrosis
Source: EMBO J. 2024 Aug 19;43(21):4846–69. doi: 10.1038/s44318-024-00196-0 (PMC11535236; doi:10.1038/s44318-024-00196-0)
Supplement: Supplementary file 8 — Figure EV2 Source Data [file 44318_2024_196_MOESM8_ESM.zip › Figure EV2/Figure EV2-P/Dataset EV2P.xlsx]

## Sheet: Dataset EV2P
	Quantification result of WB (new series)
	Sample	Actin	PCPE-1	Relative PCPE-1/Actin	Normalization			Mock
	Mock-1	126198	85985.4	0.68135	1.01839		Mock-1	0.68135
	Mock-2	109904	61332.2	0.558053	0.834104		Mock-2	0.558053
	Mock-3	96912.4	73042.2	0.753693	1.12652		Mock-3	0.753693
	Mock-4	94868.4	59700.1	0.629294	0.940585		Mock-4	0.629294
	Mock-5	100790	72854.6	0.722836	1.0804		Mock-5	0.722836
	AAV-mPcolce-1	99588	81477.6	0.818147	1.22286		Avg	0.669045
	AAV-mPcolce-2	89101.4	108664	1.21955	1.82282
	AAV-mPcolce-3	88858.5	83692.8	0.941866	1.40778
	AAV-mPcolce-4	93350.2	73074.2	0.782796	1.17002
	AAV-mPcolce-5	107919	141661	1.31266	1.96199
