# Supplementary material for: PCPE-1, a brown adipose tissue-derived cytokine, promotes obesity-induced liver fibrosis
Source: EMBO J. 2024 Aug 19;43(21):4846–69. doi: 10.1038/s44318-024-00196-0 (PMC11535236; doi:10.1038/s44318-024-00196-0)
Supplement: Supplementary file 8 — Figure EV2 Source Data [file 44318_2024_196_MOESM8_ESM.zip › Figure EV2/Figure EV2-E/Dataset EV2E.xlsx]

## Sheet: Dataset EV2E
		BAT weight (mg)	Memo
	HFD Con-1	138
	HFD Con-2	205
	HFD Con-3	194
	HFD Con-4	203
	HFD Con-5	252
	HFD Con-6	264
	HFD Con-7	220
	HFD Con-8	267
	HFD Con-9	247
	HFD Con-10	211
	HFD Con-11	267
	HFD Con-12	184
	HFD Con-13	191
	HFD Con-14	206
	HFD Con-15	150
	HFD Con-16	239
	HFD BAT Pcolce KO-1	220
	HFD BAT Pcolce KO-2	187
	HFD BAT Pcolce KO-3	209
	HFD BAT Pcolce KO-4	211
	HFD BAT Pcolce KO-5	178
	HFD BAT Pcolce KO-6	84	outlier
	HFD BAT Pcolce KO-7	238
