# Supplementary material for: PCPE-1, a brown adipose tissue-derived cytokine, promotes obesity-induced liver fibrosis
Source: EMBO J. 2024 Aug 19;43(21):4846–69. doi: 10.1038/s44318-024-00196-0 (PMC11535236; doi:10.1038/s44318-024-00196-0)
Supplement: Supplementary file 8 — Figure EV2 Source Data [file 44318_2024_196_MOESM8_ESM.zip › Figure EV2/Figure EV2-B/Dataset EV2B.xlsx]

## Sheet: Dataset EV2B
	Relative gene expression (qPCR)
	Sample	Pcolce	60S	ΔCP	ΔΔCP	relative change	memo		ΔCP used for analysis
	Liver HFD Con-1	41.62	22.22	19.4	0.28	0.823591		Liver HFD Con-1	19.4
	Liver HFD Con-2	42.65	22.53	20.12			Outlier (when ΔCP was analyzed )	Liver HFD Con-2
	Liver HFD Con-3	40.94	21.59	19.35	0.23	0.852635		Liver HFD Con-3	19.35
	Liver HFD Con-4	40.99	21.86	19.13	0.01	0.993092		Liver HFD Con-4	19.13
	Liver HFD Con-5	40.86	21.89	18.97	-0.15	1.10957		Liver HFD Con-5	18.97
	Liver HFD Con-6	40.56	21.81	18.75	-0.37	1.29235		Liver HFD Con-6	18.75
	Liver HFD BAT Pcolce KO-1	40.82	22.71	18.11	-1.01	2.01391		Avg	19.12
	Liver HFD BAT Pcolce KO-2	42.22	22.23	19.99	0.87	0.547147
	Liver HFD BAT Pcolce KO-3	40.82	22.23	18.59	-0.53	1.44393
	Liver HFD BAT Pcolce KO-4	41.48	22.13	19.35	0.23	0.852635
	Liver HFD BAT Pcolce KO-5	41.65	22.72	18.93	-0.19	1.14076
	Liver HFD BAT Pcolce KO-6	41.33	21.59	19.74	0.62	0.650671
	Sample	Pcolce	60S	ΔCP	ΔΔCP	relative change	memo		ΔCP used for analysis
	eWAT HFD Con-1	43.94	26.2	17.74	0.863333	0.549681		eWAT HFD Con-1	17.74
	eWAT HFD Con-2	42.31	25.78	16.53	-0.346667	1.27162		eWAT HFD Con-2	16.53
	eWAT HFD Con-3	42.46	25.13	17.33	0.453333	0.730353		eWAT HFD Con-3	17.33
	eWAT HFD Con-4	41.85	26.07	15.78	-1.09667	2.1386	Outlier (when relative change was analyzed )	eWAT HFD Con-4	15.78
	eWAT HFD Con-5	41.97	24.82	17.15	0.273333	0.827406		eWAT HFD Con-5	17.15
	eWAT HFD Con-6	40.76	24.03	16.73	-0.146667	1.10701		eWAT HFD Con-6	16.73
	eWAT HFD BAT Pcolce KO-1	44.66	27.03	17.63	0.753333	0.593231		Avg	16.8767
	eWAT HFD BAT Pcolce KO-2	43.71	26.48	17.23	0.353333	0.782773
	eWAT HFD BAT Pcolce KO-3	42.69	23.98	18.71	1.83333	0.280616	Outlier (when relative change was analyzed )
	eWAT HFD BAT Pcolce KO-4	43.61	26.29	17.32	0.443333	0.735433
	eWAT HFD BAT Pcolce KO-5	40.8	23.84	16.96	0.0833333	0.943874
	eWAT HFD BAT Pcolce KO-6	43.14	25.68	17.46	0.583333	0.66742
	Sample	Pcolce	60S	ΔCP	ΔΔCP	relative change	memo		ΔCP used for analysis
	Heart HFD Con-1	37.82	21.15	16.67			Outlier (when ΔCP was analyzed )	Heart HFD Con-1
	Heart HFD Con-2	38.84	21.34	17.5	-0.376	1.29774		Heart HFD Con-2	17.5
	Heart HFD Con-3	38.77	20.89	17.88	0.004	0.997231		Heart HFD Con-3	17.88
	Heart HFD Con-4	38.99	21.25	17.74	-0.136	1.09885		Heart HFD Con-4	17.74
	Heart HFD Con-5	39.04	21.11	17.93	0.054	0.963262		Heart HFD Con-5	17.93
	Heart HFD Con-6	39.48	21.15	18.33	0.454	0.730016	Outlier (when relative change was analyzed )	Heart HFD Con-6	18.33
	Heart HFD BAT Pcolce KO-1	39.48	21.01	18.47	0.594	0.662504		Avg	17.876
	Heart HFD BAT Pcolce KO-2	38.91	21.55	17.36	-0.516	1.42998
	Heart HFD BAT Pcolce KO-3	39	21.68	17.32	-0.556	1.47019
	Heart HFD BAT Pcolce KO-4	39.07	21.16	17.91	0.034	0.976709
	Heart HFD BAT Pcolce KO-5	38.87	20.95	17.92	0.044	0.969962
	Heart HFD BAT Pcolce KO-6	39.31	21.23	18.08	0.204	0.86814
	Sample	Pcolce	60S	ΔCP	ΔΔCP	relative change	memo		ΔCP used for analysis
	SM HFD Con-1	41.29	21.6	19.69	0.0883333	0.940609		SM HFD Con-1	19.69
	SM HFD Con-2	43.97	23.08	20.89	1.28833	0.409424		SM HFD Con-2	20.89
	SM HFD Con-3	43.64	23.45	20.19	0.588333	0.665111		SM HFD Con-3	20.19
	SM HFD Con-4	41.64	22.15	19.49	-0.111667	1.08048		SM HFD Con-4	19.49
	SM HFD Con-5	42.05	23.18	18.87	-0.731667	1.66056		SM HFD Con-5	18.87
	SM HFD Con-6	41.46	22.98	18.48	-1.12167	2.17598		SM HFD Con-6	18.48
	SM HFD BAT Pcolce KO-1	39.74	20.93	18.81	-0.791667	1.73107		Avg	19.6017
	SM HFD BAT Pcolce KO-2	40.52	21.32	19.2	-0.401667	1.32103
	SM HFD BAT Pcolce KO-3	42.94	23.52	19.42	-0.181667	1.13419
	SM HFD BAT Pcolce KO-4	41.23	21.33	19.9	0.298333	0.813191
	SM HFD BAT Pcolce KO-5	43.99	23.6	20.39	0.788333	0.579013
	SM HFD BAT Pcolce KO-6	41.01	22.72	18.29	-1.31167	2.48228
