# Supplementary material for: PCPE-1, a brown adipose tissue-derived cytokine, promotes obesity-induced liver fibrosis
Source: EMBO J. 2024 Aug 19;43(21):4846–69. doi: 10.1038/s44318-024-00196-0 (PMC11535236; doi:10.1038/s44318-024-00196-0)
Supplement: Supplementary file 8 — Figure EV2 Source Data [file 44318_2024_196_MOESM8_ESM.zip › Figure EV2/Figure EV2-K/Dataset EV2K.xlsx]

## Sheet: Dataset EV2K
	Body weight
	Sample	BW(g)	Memo
	Mock-NC-1	46.2
	Mock-NC-2	45.9
	Mock-NC-3	46.5
	Mock-NC-4	46.7
	Mock-NC-5	45.2
	AAV-mPcolce-NC-1	34.4	Abnormal value
	AAV-mPcolce-NC-2	44.9
	AAV-mPcolce-NC-3	43.8
	AAV-mPcolce-NC-4	45
	AAV-mPcolce-NC-5	49.6	Abnormal value
