# Supplementary material for: PCPE-1, a brown adipose tissue-derived cytokine, promotes obesity-induced liver fibrosis
Source: EMBO J. 2024 Aug 19;43(21):4846–69. doi: 10.1038/s44318-024-00196-0 (PMC11535236; doi:10.1038/s44318-024-00196-0)
Supplement: Supplementary file 8 — Figure EV2 Source Data [file 44318_2024_196_MOESM8_ESM.zip › Figure EV2/Figure EV2-L/Dataset EV2L.xlsx]

## Sheet: Dataset EV2L
	BAT weight
	Sample	BAT weight (mg)	Memo
	Mock-NC-1	211.4
	Mock-NC-2	228.1
	Mock-NC-3	176.5
	Mock-NC-4	240.7
	Mock-NC-5	247.2
	AAV-mPcolce-NC-1	128.5	Outlier
	AAV-mPcolce-NC-2	186.5
	AAV-mPcolce-NC-3	198
	AAV-mPcolce-NC-4	210.8
	AAV-mPcolce-NC-5	219.4
