# Supplementary material for: PCPE-1, a brown adipose tissue-derived cytokine, promotes obesity-induced liver fibrosis
Source: EMBO J. 2024 Aug 19;43(21):4846–69. doi: 10.1038/s44318-024-00196-0 (PMC11535236; doi:10.1038/s44318-024-00196-0)
Supplement: Supplementary file 8 — Figure EV2 Source Data [file 44318_2024_196_MOESM8_ESM.zip › Figure EV2/Figure EV2-J/Dataset EV2J.xlsx]

## Sheet: Dataset EV2J
	Relative Picrosirius red positive area
	Sample	Relative fibrotic area (fold)
	Mock-NC-1	0.926083
	Mock-NC-2	1.11842
	Mock-NC-3	0.967393
	Mock-NC-4	0.846887
	Mock-NC-5	1.14122
	AAV-mPcolce-NC-1	1.72463
	AAV-mPcolce-NC-2	1.75199
	AAV-mPcolce-NC-3	2.16439
	AAV-mPcolce-NC-4	1.98795
	AAV-mPcolce-NC-5	1.90585
