# Supplementary material for: PCPE-1, a brown adipose tissue-derived cytokine, promotes obesity-induced liver fibrosis
Source: EMBO J. 2024 Aug 19;43(21):4846–69. doi: 10.1038/s44318-024-00196-0 (PMC11535236; doi:10.1038/s44318-024-00196-0)
Supplement: Supplementary file 8 — Figure EV2 Source Data [file 44318_2024_196_MOESM8_ESM.zip › Figure EV2/Figure EV2-C/Dataset EV2C.xlsx]

## Sheet: Dataset EV2C
	Quantification result of WB
	Sample	Actin	PCPE-1	Relative PCPE-1/Actin	Normalization	Memo			Con-HFD
	Con-HFD-1	3434.18	14468.7	4.21314		Abnormal value (when relative value was analyzed)		Con-HFD-1
	Con-HFD-2	6196.96	12214.1	1.97099	1.09483			Con-HFD-2	1.97099
	Con-HFD-3	5462.06	9470.84	1.73393	0.963155			Con-HFD-3	1.73393
	Con-HFD-4	8119.48	13769.5	1.69587	0.942011			Con-HFD-4	1.69587
	Con-HFD-5	21260.3	14865.8	0.699229		Abnormal value (when relative value was analyzed)		Con-HFD-5
	BAT-Pcolce KO-HFD-1	7677.01	14232.3	1.85388	1.02978	Outlier		Avg	1.80026
	BAT-Pcolce KO-HFD-2	6909.94	6880.72	0.995771	0.553126
	BAT-Pcolce KO-HFD-3	5088.06	6717.31	1.32021	0.733343
	BAT-Pcolce KO-HFD-4	8183.48	5663.51	0.692066	0.384425
	BAT-Pcolce KO-HFD-5	6774.31	8023.04	1.18433	0.657868
