# Supplementary material for: PCPE-1, a brown adipose tissue-derived cytokine, promotes obesity-induced liver fibrosis
Source: EMBO J. 2024 Aug 19;43(21):4846–69. doi: 10.1038/s44318-024-00196-0 (PMC11535236; doi:10.1038/s44318-024-00196-0)
Supplement: Supplementary file 8 — Figure EV2 Source Data [file 44318_2024_196_MOESM8_ESM.zip › Figure EV2/Figure EV2-D/Dataset EV2D.xlsx]

## Sheet: Dataset EV2D
		BW(g)	Memo
	HFD Con-1	44.1
	HFD Con-2	56.7
	HFD Con-3	55.7
	HFD Con-4	56.6
	HFD Con-5	53.5
	HFD Con-6	54.5
	HFD Con-7	52.1
	HFD Con-8	49.5
	HFD Con-9	51.1
	HFD Con-10	48.7
	HFD Con-11	47.8
	HFD Con-12	49.3
	HFD Con-13	52.4
	HFD Con-14	57.9
	HFD Con-15	46.3
	HFD Con-16	49.4
	HFD BAT Pcolce KO-1	56.3
	HFD BAT Pcolce KO-2	54.7
	HFD BAT Pcolce KO-3	52.3
	HFD BAT Pcolce KO-4	52.4
	HFD BAT Pcolce KO-5	56.2
	HFD BAT Pcolce KO-6	51.8
	HFD BAT Pcolce KO-7	46.4	outlier
