# Supplementary material for: PCPE-1, a brown adipose tissue-derived cytokine, promotes obesity-induced liver fibrosis
Source: EMBO J. 2024 Aug 19;43(21):4846–69. doi: 10.1038/s44318-024-00196-0 (PMC11535236; doi:10.1038/s44318-024-00196-0)
Supplement: Supplementary file 9 — Figure EV3 Source Data [file 44318_2024_196_MOESM9_ESM.zip]

Archive with 674 entries (604 files):
- Figure EV3/
- Figure EV3/.DS_Store
- __MACOSX/Figure EV3/._.DS_Store
- Figure EV3/Figure EV3-L/
- Figure EV3/Figure EV3-K/
- Figure EV3/Figure EV3-B/
- Figure EV3/Figure EV3-E/
- Figure EV3/Figure EV3-D/
- Figure EV3/Figure EV3-C/
- Figure EV3/Figure EV3-J/
- Figure EV3/Figure EV3-M/
- Figure EV3/Figure EV3-H/
- Figure EV3/Figure EV3-O/
- Figure EV3/Figure EV3-F/
- Figure EV3/Figure EV3-A/
- Figure EV3/Figure EV3-G/
- Figure EV3/Figure EV3-N/
- Figure EV3/Figure EV3-I/
- Figure EV3/Figure EV3-L/.DS_Store
- __MACOSX/Figure EV3/Figure EV3-L/._.DS_Store
- Figure EV3/Figure EV3-L/Quantificated image/
- __MACOSX/Figure EV3/Figure EV3-L/._Quantificated image
- Figure EV3/Figure EV3-L/Fig.EV3L.png
- __MACOSX/Figure EV3/Figure EV3-L/._Fig.EV3L.png
- Figure EV3/Figure EV3-L/Dataset EV3L.xlsx
- __MACOSX/Figure EV3/Figure EV3-L/._Dataset EV3L.xlsx
- Figure EV3/Figure EV3-K/Dataset EV3K.xlsx
- __MACOSX/Figure EV3/Figure EV3-K/._Dataset EV3K.xlsx
- Figure EV3/Figure EV3-K/Fig.EV3K.png
- __MACOSX/Figure EV3/Figure EV3-K/._Fig.EV3K.png
- Figure EV3/Figure EV3-B/Fig.EV3B.png
- __MACOSX/Figure EV3/Figure EV3-B/._Fig.EV3B.png
- Figure EV3/Figure EV3-B/Dataset EV3B.xlsx
- __MACOSX/Figure EV3/Figure EV3-B/._Dataset EV3B.xlsx
- Figure EV3/Figure EV3-E/Fig.EV3E.png
- __MACOSX/Figure EV3/Figure EV3-E/._Fig.EV3E.png
- Figure EV3/Figure EV3-E/Dataset EV3E.xlsx
- __MACOSX/Figure EV3/Figure EV3-E/._Dataset EV3E.xlsx
- Figure EV3/Figure EV3-D/Fig.EV3D.png
- __MACOSX/Figure EV3/Figure EV3-D/._Fig.EV3D.png
- Figure EV3/Figure EV3-D/Dataset EV3D.xlsx
- __MACOSX/Figure EV3/Figure EV3-D/._Dataset EV3D.xlsx
- Figure EV3/Figure EV3-C/Dataset EV3C.xlsx
- __MACOSX/Figure EV3/Figure EV3-C/._Dataset EV3C.xlsx
- Figure EV3/Figure EV3-C/Fig.EV3C.png
- __MACOSX/Figure EV3/Figure EV3-C/._Fig.EV3C.png
- Figure EV3/Figure EV3-J/Dataset EV3J.xlsx
- __MACOSX/Figure EV3/Figure EV3-J/._Dataset EV3J.xlsx
- Figure EV3/Figure EV3-J/Fig.EV3J.png
- __MACOSX/Figure EV3/Figure EV3-J/._Fig.EV3J.png
- Figure EV3/Figure EV3-M/Fig.EV3M.png
- __MACOSX/Figure EV3/Figure EV3-M/._Fig.EV3M.png
- Figure EV3/Figure EV3-M/Dataset EV3M.xlsx
- __MACOSX/Figure EV3/Figure EV3-M/._Dataset EV3M.xlsx
- Figure EV3/Figure EV3-H/Demonstrated image/
- __MACOSX/Figure EV3/Figure EV3-H/._Demonstrated image
- Figure EV3/Figure EV3-H/Fig.EV3H.png
- __MACOSX/Figure EV3/Figure EV3-H/._Fig.EV3H.png
- Figure EV3/Figure EV3-O/.DS_Store
- __MACOSX/Figure EV3/Figure EV3-O/._.DS_Store
- Figure EV3/Figure EV3-O/Fig.EV3O.png
- __MACOSX/Figure EV3/Figure EV3-O/._Fig.EV3O.png
- Figure EV3/Figure EV3-O/Demonstrated image/
- __MACOSX/Figure EV3/Figure EV3-O/._Demonstrated image
- Figure EV3/Figure EV3-O/Additional replicate image/
- __MACOSX/Figure EV3/Figure EV3-O/._Additional replicate image
- Figure EV3/Figure EV3-F/Fig.EV3F.png
- __MACOSX/Figure EV3/Figure EV3-F/._Fig.EV3F.png
- Figure EV3/Figure EV3-F/.DS_Store
- __MACOSX/Figure EV3/Figure EV3-F/._.DS_Store
- Figure EV3/Figure EV3-F/Quantificated image/
- __MACOSX/Figure EV3/Figure EV3-F/._Quantificated image
- Figure EV3/Figure EV3-F/Dataset EV3F.xlsx
- __MACOSX/Figure EV3/Figure EV3-F/._Dataset EV3F.xlsx
- Figure EV3/Figure EV3-A/Fig.EV3A.png
- __MACOSX/Figure EV3/Figure EV3-A/._Fig.EV3A.png
- Figure EV3/Figure EV3-A/Dataset EV3A.xlsx
- __MACOSX/Figure EV3/Figure EV3-A/._Dataset EV3A.xlsx
- Figure EV3/Figure EV3-G/Fig.EV3G.png
- __MACOSX/Figure EV3/Figure EV3-G/._Fig.EV3G.png
- Figure EV3/Figure EV3-G/Demonstrated image/
- __MACOSX/Figure EV3/Figure EV3-G/._Demonstrated image
- Figure EV3/Figure EV3-N/Dataset EV3N.xlsx
- __MACOSX/Figure EV3/Figure EV3-N/._Dataset EV3N.xlsx
- Figure EV3/Figure EV3-N/Fig.EV3N.png
- __MACOSX/Figure EV3/Figure EV3-N/._Fig.EV3N.png
- Figure EV3/Figure EV3-I/Dataset EV3I.xlsx
- __MACOSX/Figure EV3/Figure EV3-I/._Dataset EV3I.xlsx
- Figure EV3/Figure EV3-I/Fig.EV3I.png
- __MACOSX/Figure EV3/Figure EV3-I/._Fig.EV3I.png
- Figure EV3/Figure EV3-L/Quantificated image/HFD Con/
- __MACOSX/Figure EV3/Figure EV3-L/Quantificated image/._HFD Con
- Figure EV3/Figure EV3-L/Quantificated image/.DS_Store
- __MACOSX/Figure EV3/Figure EV3-L/Quantificated image/._.DS_Store
- Figure EV3/Figure EV3-L/Quantificated image/HFD PCPE-1 vaccine/
- __MACOSX/Figure EV3/Figure EV3-L/Quantificated image/._HFD PCPE-1 vaccine
- Figure EV3/Figure EV3-H/Demonstrated image/HFD Pcolce KO.BMP
- __MACOSX/Figure EV3/Figure EV3-H/Demonstrated image/._HFD Pcolce KO.BMP
- Figure EV3/Figure EV3-H/Demonstrated image/.DS_Store
- __MACOSX/Figure EV3/Figure EV3-H/Demonstrated image/._.DS_Store
- Figure EV3/Figure EV3-H/Demonstrated image/NC Pcolce KO.BMP
- __MACOSX/Figure EV3/Figure EV3-H/Demonstrated image/._NC Pcolce KO.BMP
- Figure EV3/Figure EV3-H/Demonstrated image/HFD Con.BMP
- __MACOSX/Figure EV3/Figure EV3-H/Demonstrated image/._HFD Con.BMP
- Figure EV3/Figure EV3-H/Demonstrated image/NC Con.BMP
- __MACOSX/Figure EV3/Figure EV3-H/Demonstrated image/._NC Con.BMP
- Figure EV3/Figure EV3-O/Demonstrated image/.DS_Store
- __MACOSX/Figure EV3/Figure EV3-O/Demonstrated image/._.DS_Store
- Figure EV3/Figure EV3-O/Demonstrated image/Con HFD.tif
- __MACOSX/Figure EV3/Figure EV3-O/Demonstrated image/._Con HFD.tif
- Figure EV3/Figure EV3-O/Demonstrated image/PCPE1 vaccine HFD.tif
- __MACOSX/Figure EV3/Figure EV3-O/Demonstrated image/._PCPE1 vaccine HFD.tif
- Figure EV3/Figure EV3-O/Additional replicate image/HFD Con/
- __MACOSX/Figure EV3/Figure EV3-O/Additional replicate image/._HFD Con
- Figure EV3/Figure EV3-O/Additional replicate image/.DS_Store
- __MACOSX/Figure EV3/Figure EV3-O/Additional replicate image/._.DS_Store
- Figure EV3/Figure EV3-O/Additional replicate image/HFD PCPE-1 vaccine/
- __MACOSX/Figure EV3/Figure EV3-O/Additional replicate image/._HFD PCPE-1 vaccine
- Figure EV3/Figure EV3-F/Quantificated image/HFD Con/
- __MACOSX/Figure EV3/Figure EV3-F/Quantificated image/._HFD Con
- Figure EV3/Figure EV3-F/Quantificated image/.DS_Store
- __MACOSX/Figure EV3/Figure EV3-F/Quantificated image/._.DS_Store
- Figure EV3/Figure EV3-F/Quantificated image/NC Con/
- __MACOSX/Figure EV3/Figure EV3-F/Quantificated image/._NC Con
- Figure EV3/Figure EV3-F/Quantificated image/NC Pcolce KO/
- __MACOSX/Figure EV3/Figure EV3-F/Quantificated image/._NC Pcolce KO
- Figure EV3/Figure EV3-F/Quantificated image/HFD Pcolce KO/
- __MACOSX/Figure EV3/Figure EV3-F/Quantificated image/._HFD Pcolce KO
- Figure EV3/Figure EV3-G/Demonstrated image/NC Con.tif
- __MACOSX/Figure EV3/Figure EV3-G/Demonstrated image/._NC Con.tif
- Figure EV3/Figure EV3-G/Demonstrated image/.DS_Store
- __MACOSX/Figure EV3/Figure EV3-G/Demonstrated image/._.DS_Store
- Figure EV3/Figure EV3-G/Demonstrated image/HFD Con.tif
- __MACOSX/Figure EV3/Figure EV3-G/Demonstrated image/._HFD Con.tif
- Figure EV3/Figure EV3-G/Demonstrated image/NC Pcolce KO.tif
- __MACOSX/Figure EV3/Figure EV3-G/Demonstrated image/._NC Pcolce KO.tif
- Figure EV3/Figure EV3-G/Demonstrated image/HFD Pcolce KO.tif
- __MACOSX/Figure EV3/Figure EV3-G/Demonstrated image/._HFD Pcolce KO.tif
- Figure EV3/Figure EV3-L/Quantificated image/HFD Con/.DS_Store
- __MACOSX/Figure EV3/Figure EV3-L/Quantificated image/HFD Con/._.DS_Store
- Figure EV3/Figure EV3-L/Quantificated image/HFD Con/no.1/
- __MACOSX/Figure EV3/Figure EV3-L/Quantificated image/HFD Con/._no.1
- Figure EV3/Figure EV3-L/Quantificated image/HFD Con/no.3/
- __MACOSX/Figure EV3/Figure EV3-L/Quantificated image/HFD Con/._no.3
- Figure EV3/Figure EV3-L/Quantificated image/HFD Con/no.4/
- __MACOSX/Figure EV3/Figure EV3-L/Quantificated image/HFD Con/._no.4
- Figure EV3/Figure EV3-L/Quantificated image/HFD Con/no.2/
- __MACOSX/Figure EV3/Figure EV3-L/Quantificated image/HFD Con/._no.2
- Figure EV3/Figure EV3-L/Quantificated image/HFD PCPE-1 vaccine/.DS_Store
- __MACOSX/Figure EV3/Figure EV3-L/Quantificated image/HFD PCPE-1 vaccine/._.DS_Store
- Figure EV3/Figure EV3-L/Quantificated image/HFD PCPE-1 vaccine/no.1/
- __MACOSX/Figure EV3/Figure EV3-L/Quantificated image/HFD PCPE-1 vaccine/._no.1
- Figure EV3/Figure EV3-L/Quantificated image/HFD PCPE-1 vaccine/no.3/
- __MACOSX/Figure EV3/Figure EV3-L/Quantificated image/HFD PCPE-1 vaccine/._no.3
- Figure EV3/Figure EV3-L/Quantificated image/HFD PCPE-1 vaccine/no.4/
- __MACOSX/Figure EV3/Figure EV3-L/Quantificated image/HFD PCPE-1 vaccine/._no.4
- Figure EV3/Figure EV3-L/Quantificated image/HFD PCPE-1 vaccine/no.2/
- __MACOSX/Figure EV3/Figure EV3-L/Quantificated image/HFD PCPE-1 vaccine/._no.2
- Figure EV3/Figure EV3-O/Additional replicate image/HFD Con/.DS_Store
- __MACOSX/Figure EV3/Figure EV3-O/Additional replicate image/HFD Con/._.DS_Store
- Figure EV3/Figure EV3-O/Additional replicate image/HFD Con/no.1/
- __MACOSX/Figure EV3/Figure EV3-O/Additional replicate image/HFD Con/._no.1
- Figure EV3/Figure EV3-O/Additional replicate image/HFD Con/no.3/
- __MACOSX/Figure EV3/Figure EV3-O/Additional replicate image/HFD Con/._no.3
- Figure EV3/Figure EV3-O/Additional replicate image/HFD Con/no.4/
- __MACOSX/Figure EV3/Figure EV3-O/Additional replicate image/HFD Con/._no.4
- Figure EV3/Figure EV3-O/Additional replicate image/HFD Con/no.5/
- __MACOSX/Figure EV3/Figure EV3-O/Additional replicate image/HFD Con/._no.5
- Figure EV3/Figure EV3-O/Additional replicate image/HFD Con/no.2/
- __MACOSX/Figure EV3/Figure EV3-O/Additional replicate image/HFD Con/._no.2
- Figure EV3/Figure EV3-O/Additional replicate image/HFD PCPE-1 vaccine/.DS_Store
- __MACOSX/Figure EV3/Figure EV3-O/Additional replicate image/HFD PCPE-1 vaccine/._.DS_Store
- Figure EV3/Figure EV3-O/Additional replicate image/HFD PCPE-1 vaccine/no.1/
- __MACOSX/Figure EV3/Figure EV3-O/Additional replicate image/HFD PCPE-1 vaccine/._no.1
- Figure EV3/Figure EV3-O/Additional replicate image/HFD PCPE-1 vaccine/no.3/
- __MACOSX/Figure EV3/Figure EV3-O/Additional replicate image/HFD PCPE-1 vaccine/._no.3
- Figure EV3/Figure EV3-O/Additional replicate image/HFD PCPE-1 vaccine/no.4/
- __MACOSX/Figure EV3/Figure EV3-O/Additional replicate image/HFD PCPE-1 vaccine/._no.4
- Figure EV3/Figure EV3-O/Additional replicate image/HFD PCPE-1 vaccine/no.5/
- __MACOSX/Figure EV3/Figure EV3-O/Additional replicate image/HFD PCPE-1 vaccine/._no.5
- Figure EV3/Figure EV3-O/Additional replicate image/HFD PCPE-1 vaccine/no.2/
- __MACOSX/Figure EV3/Figure EV3-O/Additional replicate image/HFD PCPE-1 vaccine/._no.2
- Figure EV3/Figure EV3-F/Quantificated image/HFD Con/.DS_Store
- __MACOSX/Figure EV3/Figure EV3-F/Quantificated image/HFD Con/._.DS_Store
- Figure EV3/Figure EV3-F/Quantificated image/HFD Con/no.1/
- __MACOSX/Figure EV3/Figure EV3-F/Quantificated image/HFD Con/._no.1
- Figure EV3/Figure EV3-F/Quantificated image/HFD Con/no.3/
- __MACOSX/Figure EV3/Figure EV3-F/Quantificated image/HFD Con/._no.3
- Figure EV3/Figure EV3-F/Quantificated image/HFD Con/no.4/
- __MACOSX/Figure EV3/Figure EV3-F/Quantificated image/HFD Con/._no.4
- Figure EV3/Figure EV3-F/Quantificated image/HFD Con/no.2/
- __MACOSX/Figure EV3/Figure EV3-F/Quantificated image/HFD Con/._no.2
- Figure EV3/Figure EV3-F/Quantificated image/NC Con/.DS_Store
- __MACOSX/Figure EV3/Figure EV3-F/Quantificated image/NC Con/._.DS_Store
- Figure EV3/Figure EV3-F/Quantificated image/NC Con/no.1/
- __MACOSX/Figure EV3/Figure EV3-F/Quantificated image/NC Con/._no.1
- Figure EV3/Figure EV3-F/Quantificated image/NC Con/no.3/
- __MACOSX/Figure EV3/Figure EV3-F/Quantificated image/NC Con/._no.3
- Figure EV3/Figure EV3-F/Quantificated image/NC Con/no.4/
- __MACOSX/Figure EV3/Figure EV3-F/Quantificated image/NC Con/._no.4
- Figure EV3/Figure EV3-F/Quantificated image/NC Con/no.5/
- __MACOSX/Figure EV3/Figure EV3-F/Quantificated image/NC Con/._no.5
- Figure EV3/Figure EV3-F/Quantificated image/NC Con/no.2/
- __MACOSX/Figure EV3/Figure EV3-F/Quantificated image/NC Con/._no.2
- Figure EV3/Figure EV3-F/Quantificated image/NC Pcolce KO/.DS_Store
- __MACOSX/Figure EV3/Figure EV3-F/Quantificated image/NC Pcolce KO/._.DS_Store
- Figure EV3/Figure EV3-F/Quantificated image/NC Pcolce KO/no.1/
- __MACOSX/Figure EV3/Figure EV3-F/Quantificated image/NC Pcolce KO/._no.1
- Figure EV3/Figure EV3-F/Quantificated image/NC Pcolce KO/no.3/
- __MACOSX/Figure EV3/Figure EV3-F/Quantificated image/NC Pcolce KO/._no.3
- Figure EV3/Figure EV3-F/Quantificated image/NC Pcolce KO/no.4/
- __MACOSX/Figure EV3/Figure EV3-F/Quantificated image/NC Pcolce KO/._no.4
- Figure EV3/Figure EV3-F/Quantificated image/NC Pcolce KO/no.5/
- __MACOSX/Figure EV3/Figure EV3-F/Quantificated image/NC Pcolce KO/._no.5
- Figure EV3/Figure EV3-F/Quantificated image/NC Pcolce KO/no.2/
- __MACOSX/Figure EV3/Figure EV3-F/Quantificated image/NC Pcolce KO/._no.2
- Figure EV3/Figure EV3-F/Quantificated image/HFD Pcolce KO/.DS_Store
- __MACOSX/Figure EV3/Figure EV3-F/Quantificated image/HFD Pcolce KO/._.DS_Store
- Figure EV3/Figure EV3-F/Quantificated image/HFD Pcolce KO/no.7/
- __MACOSX/Figure EV3/Figure EV3-F/Quantificated image/HFD Pcolce KO/._no.7
- Figure EV3/Figure EV3-F/Quantificated image/HFD Pcolce KO/no.8/
- __MACOSX/Figure EV3/Figure EV3-F/Quantificated image/HFD Pcolce KO/._no.8
- Figure EV3/Figure EV3-F/Quantificated image/HFD Pcolce KO/no.1/
- __MACOSX/Figure EV3/Figure EV3-F/Quantificated image/HFD Pcolce KO/._no.1
- Figure EV3/Figure EV3-F/Quantificated image/HFD Pcolce KO/no.6/
- __MACOSX/Figure EV3/Figure EV3-F/Quantificated image/HFD Pcolce KO/._no.6
- Figure EV3/Figure EV3-F/Quantificated image/HFD Pcolce KO/no.3/
- __MACOSX/Figure EV3/Figure EV3-F/Quantificated image/HFD Pcolce KO/._no.3
- Figure EV3/Figure EV3-F/Quantificated image/HFD Pcolce KO/no.4/
- __MACOSX/Figure EV3/Figure EV3-F/Quantificated image/HFD Pcolce KO/._no.4
- Figure EV3/Figure EV3-F/Quantificated image/HFD Pcolce KO/no.5/
- __MACOSX/Figure EV3/Figure EV3-F/Quantificated image/HFD Pcolce KO/._no.5
- Figure EV3/Figure EV3-F/Quantificated image/HFD Pcolce KO/no.2/
- __MACOSX/Figure EV3/Figure EV3-F/Quantificated image/HFD Pcolce KO/._no.2
- Figure EV3/Figure EV3-L/Quantificated image/HFD Con/no.1/Liver-HFD con-no.1-20x-5.jpg
- __MACOSX/Figure EV3/Figure EV3-L/Quantificated image/HFD Con/no.1/._Liver-HFD con-no.1-20x-5.jpg
- Figure EV3/Figure EV3-L/Quantificated image/HFD Con/no.1/Liver-HFD con-no.1-20x-4.jpg
- __MACOSX/Figure EV3/Figure EV3-L/Quantificated image/HFD Con/no.1/._Liver-HFD con-no.1-20x-4.jpg
- Figure EV3/Figure EV3-L/Quantificated image/HFD Con/no.1/Liver-HFD con-no.1-20x-1.jpg
- __MACOSX/Figure EV3/Figure EV3-L/Quantificated image/HFD Con/no.1/._Liver-HFD con-no.1-20x-1.jpg
- Figure EV3/Figure EV3-L/Quantificated image/HFD Con/no.1/Liver-HFD con-no.1-20x-3.jpg
- __MACOSX/Figure EV3/Figure EV3-L/Quantificated image/HFD Con/no.1/._Liver-HFD con-no.1-20x-3.jpg
- Figure EV3/Figure EV3-L/Quantificated image/HFD Con/no.1/Liver-HFD con-no.1-20x-2.jpg
- __MACOSX/Figure EV3/Figure EV3-L/Quantificated image/HFD Con/no.1/._Liver-HFD con-no.1-20x-2.jpg
- Figure EV3/Figure EV3-L/Quantificated image/HFD Con/no.3/Liver-HFD con-no.3-20x-4.jpg
- __MACOSX/Figure EV3/Figure EV3-L/Quantificated image/HFD Con/no.3/._Liver-HFD con-no.3-20x-4.jpg
- Figure EV3/Figure EV3-L/Quantificated image/HFD Con/no.3/Liver-HFD con-no.3-20x-5.jpg
- __MACOSX/Figure EV3/Figure EV3-L/Quantificated image/HFD Con/no.3/._Liver-HFD con-no.3-20x-5.jpg
- Figure EV3/Figure EV3-L/Quantificated image/HFD Con/no.3/Liver-HFD con-no.3-20x-1.jpg
- __MACOSX/Figure EV3/Figure EV3-L/Quantificated image/HFD Con/no.3/._Liver-HFD con-no.3-20x-1.jpg
- Figure EV3/Figure EV3-L/Quantificated image/HFD Con/no.3/Liver-HFD con-no.3-20x-2.jpg
- __MACOSX/Figure EV3/Figure EV3-L/Quantificated image/HFD Con/no.3/._Liver-HFD con-no.3-20x-2.jpg
- Figure EV3/Figure EV3-L/Quantificated image/HFD Con/no.3/Liver-HFD con-no.3-20x-3.jpg
- __MACOSX/Figure EV3/Figure EV3-L/Quantificated image/HFD Con/no.3/._Liver-HFD con-no.3-20x-3.jpg
- Figure EV3/Figure EV3-L/Quantificated image/HFD Con/no.4/Liver-HFD con-no.4-20x-1.jpg
- __MACOSX/Figure EV3/Figure EV3-L/Quantificated image/HFD Con/no.4/._Liver-HFD con-no.4-20x-1.jpg
- Figure EV3/Figure EV3-L/Quantificated image/HFD Con/no.4/Liver-HFD con-no.4-20x-3.jpg
- __MACOSX/Figure EV3/Figure EV3-L/Quantificated image/HFD Con/no.4/._Liver-HFD con-no.4-20x-3.jpg
- Figure EV3/Figure EV3-L/Quantificated image/HFD Con/no.4/Liver-HFD con-no.4-20x-2.jpg
- __MACOSX/Figure EV3/Figure EV3-L/Quantificated image/HFD Con/no.4/._Liver-HFD con-no.4-20x-2.jpg
- Figure EV3/Figure EV3-L/Quantificated image/HFD Con/no.4/Liver-HFD con-no.4-20x-5.jpg
- __MACOSX/Figure EV3/Figure EV3-L/Quantificated image/HFD Con/no.4/._Liver-HFD con-no.4-20x-5.jpg
- Figure EV3/Figure EV3-L/Quantificated image/HFD Con/no.4/Liver-HFD con-no.4-20x-4.jpg
- __MACOSX/Figure EV3/Figure EV3-L/Quantificated image/HFD Con/no.4/._Liver-HFD con-no.4-20x-4.jpg
- Figure EV3/Figure EV3-L/Quantificated image/HFD Con/no.2/Liver-HFD con-no.2-20x-4.jpg
- __MACOSX/Figure EV3/Figure EV3-L/Quantificated image/HFD Con/no.2/._Liver-HFD con-no.2-20x-4.jpg
- Figure EV3/Figure EV3-L/Quantificated image/HFD Con/no.2/Liver-HFD con-no.2-20x-5.jpg
- __MACOSX/Figure EV3/Figure EV3-L/Quantificated image/HFD Con/no.2/._Liver-HFD con-no.2-20x-5.jpg
- Figure EV3/Figure EV3-L/Quantificated image/HFD Con/no.2/Liver-HFD con-no.2-20x-1.jpg
- __MACOSX/Figure EV3/Figure EV3-L/Quantificated image/HFD Con/no.2/._Liver-HFD con-no.2-20x-1.jpg
- Figure EV3/Figure EV3-L/Quantificated image/HFD Con/no.2/Liver-HFD con-no.2-20x-2.jpg
- __MACOSX/Figure EV3/Figure EV3-L/Quantificated image/HFD Con/no.2/._Liver-HFD con-no.2-20x-2.jpg
- Figure EV3/Figure EV3-L/Quantificated image/HFD Con/no.2/Liver-HFD con-no.2-20x-3.jpg
- __MACOSX/Figure EV3/Figure EV3-L/Quantificated image/HFD Con/no.2/._Liver-HFD con-no.2-20x-3.jpg
- Figure EV3/Figure EV3-L/Quantificated image/HFD PCPE-1 vaccine/no.1/Liver-HFD vaccine-no.1-20x-2.jpg
- __MACOSX/Figure EV3/Figure EV3-L/Quantificated image/HFD PCPE-1 vaccine/no.1/._Liver-HFD vaccine-no.1-20x-2.jpg
- Figure EV3/Figure EV3-L/Quantificated image/HFD PCPE-1 vaccine/no.1/Liver-HFD vaccine-no.1-20x-3.jpg
- __MACOSX/Figure EV3/Figure EV3-L/Quantificated image/HFD PCPE-1 vaccine/no.1/._Liver-HFD vaccine-no.1-20x-3.jpg
- Figure EV3/Figure EV3-L/Quantificated image/HFD PCPE-1 vaccine/no.1/Liver-HFD vaccine-no.1-20x-1.jpg
- __MACOSX/Figure EV3/Figure EV3-L/Quantificated image/HFD PCPE-1 vaccine/no.1/._Liver-HFD vaccine-no.1-20x-1.jpg
- Figure EV3/Figure EV3-L/Quantificated image/HFD PCPE-1 vaccine/no.1/Liver-HFD vaccine-no.1-20x-4.jpg
- __MACOSX/Figure EV3/Figure EV3-L/Quantificated image/HFD PCPE-1 vaccine/no.1/._Liver-HFD vaccine-no.1-20x-4.jpg
- Figure EV3/Figure EV3-L/Quantificated image/HFD PCPE-1 vaccine/no.1/Liver-HFD vaccine-no.1-20x-5.jpg
- __MACOSX/Figure EV3/Figure EV3-L/Quantificated image/HFD PCPE-1 vaccine/no.1/._Liver-HFD vaccine-no.1-20x-5.jpg
- Figure EV3/Figure EV3-L/Quantificated image/HFD PCPE-1 vaccine/no.3/Liver-HFD vaccine-no.3-20x-3.jpg
- __MACOSX/Figure EV3/Figure EV3-L/Quantificated image/HFD PCPE-1 vaccine/no.3/._Liver-HFD vaccine-no.3-20x-3.jpg
- Figure EV3/Figure EV3-L/Quantificated image/HFD PCPE-1 vaccine/no.3/Liver-HFD vaccine-no.3-20x-2.jpg
- __MACOSX/Figure EV3/Figure EV3-L/Quantificated image/HFD PCPE-1 vaccine/no.3/._Liver-HFD vaccine-no.3-20x-2.jpg
- Figure EV3/Figure EV3-L/Quantificated image/HFD PCPE-1 vaccine/no.3/Liver-HFD vaccine-no.3-20x-1.jpg
- __MACOSX/Figure EV3/Figure EV3-L/Quantificated image/HFD PCPE-1 vaccine/no.3/._Liver-HFD vaccine-no.3-20x-1.jpg
- Figure EV3/Figure EV3-L/Quantificated image/HFD PCPE-1 vaccine/no.3/Liver-HFD vaccine-no.3-20x-5.jpg
- __MACOSX/Figure EV3/Figure EV3-L/Quantificated image/HFD PCPE-1 vaccine/no.3/._Liver-HFD vaccine-no.3-20x-5.jpg
- Figure EV3/Figure EV3-L/Quantificated image/HFD PCPE-1 vaccine/no.3/Liver-HFD vaccine-no.3-20x-4.jpg
- __MACOSX/Figure EV3/Figure EV3-L/Quantificated image/HFD PCPE-1 vaccine/no.3/._Liver-HFD vaccine-no.3-20x-4.jpg
- Figure EV3/Figure EV3-L/Quantificated image/HFD PCPE-1 vaccine/no.4/Liver-HFD vaccine-no.4-20x-4.jpg
- __MACOSX/Figure EV3/Figure EV3-L/Quantificated image/HFD PCPE-1 vaccine/no.4/._Liver-HFD vaccine-no.4-20x-4.jpg
- Figure EV3/Figure EV3-L/Quantificated image/HFD PCPE-1 vaccine/no.4/Liver-HFD vaccine-no.4-20x-5.jpg
- __MACOSX/Figure EV3/Figure EV3-L/Quantificated image/HFD PCPE-1 vaccine/no.4/._Liver-HFD vaccine-no.4-20x-5.jpg
- Figure EV3/Figure EV3-L/Quantificated image/HFD PCPE-1 vaccine/no.4/Liver-HFD vaccine-no.4-20x-2.jpg
- __MACOSX/Figure EV3/Figure EV3-L/Quantificated image/HFD PCPE-1 vaccine/no.4/._Liver-HFD vaccine-no.4-20x-2.jpg
[truncated: 374 more entries]
