# Supplementary material for: PCPE-1, a brown adipose tissue-derived cytokine, promotes obesity-induced liver fibrosis
Source: EMBO J. 2024 Aug 19;43(21):4846–69. doi: 10.1038/s44318-024-00196-0 (PMC11535236; doi:10.1038/s44318-024-00196-0)
Supplement: Supplementary file 9 — Figure EV3 Source Data [file 44318_2024_196_MOESM9_ESM.zip › Figure EV3/Figure EV3-L/Dataset EV3L.xlsx]

## Sheet: Dataset EV3L
	Relative Picrosirius red positive area
	Sample	Relative fibrotic area
	Con-HFD-1	1.26858
	Con-HFD-2	1.13975
	Con-HFD-3	0.604066
	Con-HFD-4	0.987596
	PCPE1 vaccine-HFD-1	0.336749
	PCPE1 vaccine-HFD-2	0.362726
	PCPE1 vaccine-HFD-3	0.344333
	PCPE1 vaccine-HFD-4	0.353765
