# Supplementary material for: PCPE-1, a brown adipose tissue-derived cytokine, promotes obesity-induced liver fibrosis
Source: EMBO J. 2024 Aug 19;43(21):4846–69. doi: 10.1038/s44318-024-00196-0 (PMC11535236; doi:10.1038/s44318-024-00196-0)
Supplement: Supplementary file 9 — Figure EV3 Source Data [file 44318_2024_196_MOESM9_ESM.zip › Figure EV3/Figure EV3-K/Dataset EV3K.xlsx]

## Sheet: Dataset EV3K
				Titer(OD, 450nm)
	Vaccine no1	Pre	Con1 pre-1	0.04
	Vaccine no1	Pre	Con1 pre-2	0.04
	Vaccine no1	Pre	Con1 pre-3	0.05
	Vaccine no1	Pre	PCPE1 vaccine pre-1	0.04
	Vaccine no1	Pre	PCPE1 vaccine pre-2	0.05
	Vaccine no1	Pre	PCPE1 vaccine pre-3	0.02
	Vaccine no1	Post	Con-1	0.05
	Vaccine no1	Post	Con-2	0.03
	Vaccine no1	Post	Con-3	0.05
	Vaccine no1	Post	PCPE1 vaccine-1	2.56
	Vaccine no1	Post	PCPE1 vaccine-2	3.34
	Vaccine no1	Post	PCPE1 vaccine-3	3.02
	Vaccine no2	Pre	Con2 pre-1	0.04
	Vaccine no2	Pre	Con2 pre-2	0.04
	Vaccine no2	Pre	Con2 pre-3	0.05
	Vaccine no2	Pre	PCPE1 vaccine no2 pre-1	0.02
	Vaccine no2	Pre	PCPE1 vaccine no2 pre-2	0.04
	Vaccine no2	Pre	PCPE1 vaccine no2 pre-3	0.03
	Vaccine no2	Post	Con-1	0.06
	Vaccine no2	Post	Con-2	0.05
	Vaccine no2	Post	Con-3	0.07
	Vaccine no2	Post	PCPE1 vaccine no2-1	0.03
	Vaccine no2	Post	PCPE1 vaccine no2-2	0.1
	Vaccine no2	Post	PCPE1 vaccine no2-3	0.47
