# Supplementary material for: PCPE-1, a brown adipose tissue-derived cytokine, promotes obesity-induced liver fibrosis
Source: EMBO J. 2024 Aug 19;43(21):4846–69. doi: 10.1038/s44318-024-00196-0 (PMC11535236; doi:10.1038/s44318-024-00196-0)
Supplement: Supplementary file 9 — Figure EV3 Source Data [file 44318_2024_196_MOESM9_ESM.zip › Figure EV3/Figure EV3-B/Dataset EV3B.xlsx]

## Sheet: Dataset EV3B
		Quantification result of WB
		Sample	GAPDH	PCPE-1	Relative PCPE-1/GAPDH	Normalization	Memo			NC Con
		NC Con-1	130294	26127.5	0.200527	0.846429	Abnormal value		NC Con-1	0.200527
		NC Con-2	101274	23462.3	0.231672	0.977892			NC Con-2	0.231672
		NC Con-3	102653	56213.9	0.547613		Abnormal value (when relative value was analyzed)		NC Con-3
		NC Con-4	134339	39070.3	0.290834	1.22762	Abnormal value		NC Con-4	0.290834
		NC Con-5	125334	28150.6	0.224604	0.94806			NC Con-5	0.224604
		NC Con-6	134721	31140.5	0.231147	0.975678			NC Con-6	0.231147
		NC Pcolce KO-1	111611	1114.04	0.00998148	0.0421321			Avg	0.236909
		NC Pcolce KO-2	88728	1095.46	0.0123462	0.0521137
		NC Pcolce KO-3	108769	1530.53	0.0140713	0.0593953
		NC Pcolce KO-4	102282	9929.52	0.0970803	0.409778	Abnormal value
		NC Pcolce KO-5	112375	978.92	0.00871122	0.0367703
		NC Pcolce KO-6	127697	1109.11	0.00868549	0.0366617
		HFD Con-1	29054.5	119590	4.11607	17.374
		HFD Con-2	24762.6	116811	4.71723	19.9115
		HFD Con-3	56622.1	105090	1.85598	7.83414
		HFD Con-4	59150.4	138004	2.33311	9.84811
		HFD Con-5	74920	26160.6	0.349181	1.4739
		HFD Con-6	29258.1	99220.6	3.39122	14.3144
		HFD Pcolce KO-1	55919.6	2109.7	0.0377273	0.159248
		HFD Pcolce KO-2	90954.6	2444.41	0.026875	0.11344
		HFD Pcolce KO-3	97164.7	2003.7	0.0206217	0.0870446
		HFD Pcolce KO-4	71662.6	2565.34	0.0357974	0.151102
		HFD Pcolce KO-5	122767	2168.21	0.0176612	0.0745482
		HFD Pcolce KO-6	92865.7	2835.65	0.0305349	0.128889
