# Supplementary material for: PCPE-1, a brown adipose tissue-derived cytokine, promotes obesity-induced liver fibrosis
Source: EMBO J. 2024 Aug 19;43(21):4846–69. doi: 10.1038/s44318-024-00196-0 (PMC11535236; doi:10.1038/s44318-024-00196-0)
Supplement: Supplementary file 9 — Figure EV3 Source Data [file 44318_2024_196_MOESM9_ESM.zip › Figure EV3/Figure EV3-E/Dataset EV3E.xlsx]

## Sheet: Dataset EV3E
	Quantification result of WB
	Sample	Actin	PCPE-1	Relative PCPE-1/Actin	Normalization	Memo			NC Con
	NC Con-1	85877.2	52475.6	0.611054	0.705683			NC Con-1	0.611054
	NC Con-2	73464.3	74983.1	1.02067	1.17874			NC Con-2	1.02067
	NC Con-3	68584.1	47933.1	0.698895	0.807127			NC Con-3	0.698895
	NC Con-4	72532.5	73619.3	1.01498	1.17217			NC Con-4	1.01498
	NC Con-5	50613.6	49799.6	0.983917	1.13629			NC Con-5	0.983917
	NC Pcolce KO-1	61764.6	20350.6	0.329486	0.38051			Avg	0.865905
	NC Pcolce KO-2	83946.9	35431.1	0.422065	0.487427
	NC Pcolce KO-3	87295.5	51913.2	0.594684	0.686777
	NC Pcolce KO-4	73159.8	32359.7	0.442315	0.510812
	NC Pcolce KO-5	70584.4	9674.84	0.137068	0.158294	outlier
	HFD Con-1	87115.6	155530	1.78533	2.06181
	HFD Con-2	87828.9	98283.6	1.11903	1.29233
	HFD Con-3	115715	134053	1.15848	1.33788
	HFD Con-4	109994	209752	1.90693	2.20224
	HFD Con-5	58138	66993.5	1.15232	1.33077
	HFD Pcolce KO-1	71391.8	25002.9	0.35022	0.404456
	HFD Pcolce KO-2	48911.9	33095.8	0.676641	0.781427
	HFD Pcolce KO-3	117429	88977.6	0.757717	0.875058
	HFD Pcolce KO-4	38592.3	17570.6	0.455287	0.525793
	HFD Pcolce KO-5	38655.6	18287.5	0.473088	0.546351
