# Supplementary material for: PCPE-1, a brown adipose tissue-derived cytokine, promotes obesity-induced liver fibrosis
Source: EMBO J. 2024 Aug 19;43(21):4846–69. doi: 10.1038/s44318-024-00196-0 (PMC11535236; doi:10.1038/s44318-024-00196-0)
Supplement: Supplementary file 9 — Figure EV3 Source Data [file 44318_2024_196_MOESM9_ESM.zip › Figure EV3/Figure EV3-D/Dataset EV3D.xlsx]

## Sheet: Dataset EV3D
		BAT weight(mg)	Memo
	NC Con-1	70
	NC Con-2	50
	NC Con-3	68
	NC Con-4	50
	NC Con-5	70
	NC Con-6	67
	NC Con-7	61
	NC Con-8	97	outlier
	NC Con-9	65
	NC Con-10	63
	NC Pcolce KO-1	55
	NC Pcolce KO-2	54
	NC Pcolce KO-3	108
	NC Pcolce KO-4	64
	NC Pcolce KO-5	70
	NC Pcolce KO-6	94
	NC Pcolce KO-7	127
	NC Pcolce KO-8	99
	NC Pcolce KO-9	93
	HFD Con-1	170	outlier
	HFD Con-2	280
	HFD Con-3	270
	HFD Con-4	331
	HFD Con-5	297
	HFD Con-6	268
	HFD Con-7	337
	HFD Pcolce KO-1	239
	HFD Pcolce KO-2	186
	HFD Pcolce KO-3	173
	HFD Pcolce KO-4	397
	HFD Pcolce KO-5	310
	HFD Pcolce KO-6	393
	HFD Pcolce KO-7	143
	HFD Pcolce KO-8	189
	HFD Pcolce KO-9	137
	HFD Pcolce KO-10	261
	HFD Pcolce KO-11	302
