# Supplementary material for: PCPE-1, a brown adipose tissue-derived cytokine, promotes obesity-induced liver fibrosis
Source: EMBO J. 2024 Aug 19;43(21):4846–69. doi: 10.1038/s44318-024-00196-0 (PMC11535236; doi:10.1038/s44318-024-00196-0)
Supplement: Supplementary file 9 — Figure EV3 Source Data [file 44318_2024_196_MOESM9_ESM.zip › Figure EV3/Figure EV3-C/Dataset EV3C.xlsx]

## Sheet: Dataset EV3C
		BW(g)	Memo
	NC Con-1	35
	NC Con-2	35.1
	NC Con-3	33
	NC Con-4	31.8
	NC Con-5	30.8
	NC Con-6	30.9
	NC Con-7	32.5
	NC Con-8	29.6
	NC Con-9	30.8
	NC Con-10	31.3
	NC Pcolce KO-1	33.5
	NC Pcolce KO-2	29.2
	NC Pcolce KO-3	31.2
	NC Pcolce KO-4	30.5
	NC Pcolce KO-5	36.8
	NC Pcolce KO-6	29
	NC Pcolce KO-7	36.9
	NC Pcolce KO-8	31.1
	NC Pcolce KO-9	34
	HFD Con-1	51.5
	HFD Con-2	52.1
	HFD Con-3	51.1
	HFD Con-4	51.1
	HFD Con-5	50.9
	HFD Con-6	62.5
	HFD Con-7	68.3	outlier
	HFD Pcolce KO-1	53.3
	HFD Pcolce KO-2	48.5
	HFD Pcolce KO-3	47.6
	HFD Pcolce KO-4	63.5
	HFD Pcolce KO-5	59.5
	HFD Pcolce KO-6	62.2
	HFD Pcolce KO-7	53.4
	HFD Pcolce KO-8	54.8
	HFD Pcolce KO-9	59
	HFD Pcolce KO-10	49.5
	HFD Pcolce KO-11	56.2
