# Supplementary material for: PCPE-1, a brown adipose tissue-derived cytokine, promotes obesity-induced liver fibrosis
Source: EMBO J. 2024 Aug 19;43(21):4846–69. doi: 10.1038/s44318-024-00196-0 (PMC11535236; doi:10.1038/s44318-024-00196-0)
Supplement: Supplementary file 9 — Figure EV3 Source Data [file 44318_2024_196_MOESM9_ESM.zip › Figure EV3/Figure EV3-J/Dataset EV3J.xlsx]

## Sheet: Dataset EV3J
	GTT								ITT
	group	0min	15min	30min	60min	120min			group	0min	15min	30min	60min	120min
	Con-NC-1	220	335	294	204	175			Con-NC-1	151	105	101	87	127
	Con-NC-2	174	233	181	176	161			Con-NC-2	173	140	159	116	125
	Con-NC-3	202	317	259	211	163			Con-NC-3	176	104	108	95	126
	Con-NC-4	209	305	260	206	180			Con-NC-4	170	92	103	81	121
	Con-NC-5	203	283	228	181	189			Con-NC-5	157	123	107	110	147
	Con-NC-6	161	328	268	210	170			Con-NC-6	184	115	103	102	146
	Pcolce KO-NC-1	187	286	263	214	185			Pcolce KO-NC-1	188	91	93	91	149
	Pcolce KO-NC-2	193	329	310	246	160			Pcolce KO-NC-2	177	92	98	81	99
	Pcolce KO-NC-3	189	351	273	229	169			Pcolce KO-NC-3	174	91	94	78	75
	Pcolce KO-NC-4	191	317	289	239	190			Pcolce KO-NC-4	182	133	115	102	104
	Con-HFD-1	227	431	335	265	179			Con-HFD-1	216	219	184	169	174
	Con-HFD-2	236	406	334	200	166			Con-HFD-2	186	163	139	128	159
	Con-HFD-3	239	431	425	373	243			Con-HFD-3	192	186	174	179	169
	Con-HFD-4	221	366	317	256	197			Con-HFD-4	186	199	180	160	144
	Con-HFD-5	261	525	538	405	245			Con-HFD-5	207	194	157	151	152
	Con-HFD-6	186	332	288	190	168			Con-HFD-6	215	180	133	175	176
	Con-HFD-7	223	402	315	252	178			Con-HFD-7	225	211	161	198	192
	Con-HFD-8	196	382	388	269	198			Con-HFD-8	204	168	148	156	176
	Pcolce KO-HFD-1	224	494	515	478	175			Pcolce KO-HFD-1	185	220	194	172	213
	Pcolce KO-HFD-2	201	312	353	324	197			Pcolce KO-HFD-2	192	179	156	168	166
	Pcolce KO-HFD-3	247	489	462	290	162			Pcolce KO-HFD-3	174	207	155	164	161
	Pcolce KO-HFD-4	212	518	496	367	188			Pcolce KO-HFD-4	190	200	164	164	158
	Pcolce KO-HFD-5	225	397	335	257	201			Pcolce KO-HFD-5	199	200	159	170	174
	Pcolce KO-HFD-6	225	347	304	245	174			Pcolce KO-HFD-6	186	149	126	192	166
	Pcolce KO-HFD-7	240	442	392	323	178			Pcolce KO-HFD-7	207	179	126	132	178
	Pcolce KO-HFD-8	248	502	534	438	234
