# Supplementary material for: PCPE-1, a brown adipose tissue-derived cytokine, promotes obesity-induced liver fibrosis
Source: EMBO J. 2024 Aug 19;43(21):4846–69. doi: 10.1038/s44318-024-00196-0 (PMC11535236; doi:10.1038/s44318-024-00196-0)
Supplement: Supplementary file 9 — Figure EV3 Source Data [file 44318_2024_196_MOESM9_ESM.zip › Figure EV3/Figure EV3-M/Dataset EV3M.xlsx]

## Sheet: Dataset EV3M
		BW(g)	memo
	HFD Con1	62.6
	HFD Con2	54
	HFD Con3	62
	HFD Con4	56.5
	HFD Con5	58.2
	HFD Con6	60
	HFD Con7	59.1
	HFD Con8	53.1
	HFD PCPE-1 Vacicne1	51.7	Outlier
	HFD PCPE-1 Vacicne2	53.5	Outlier
	HFD PCPE-1 Vacicne3	59.9
	HFD PCPE-1 Vacicne4	59.8
	HFD PCPE-1 Vacicne5	56.9
	HFD PCPE-1 Vacicne6	57.4
	HFD PCPE-1 Vacicne7	59.1
	HFD PCPE-1 Vacicne8	58.1
	HFD PCPE-1 Vacicne9	57.5
