# Supplementary material for: PCPE-1, a brown adipose tissue-derived cytokine, promotes obesity-induced liver fibrosis
Source: EMBO J. 2024 Aug 19;43(21):4846–69. doi: 10.1038/s44318-024-00196-0 (PMC11535236; doi:10.1038/s44318-024-00196-0)
Supplement: Supplementary file 9 — Figure EV3 Source Data [file 44318_2024_196_MOESM9_ESM.zip › Figure EV3/Figure EV3-F/Dataset EV3F.xlsx]

## Sheet: Dataset EV3F
	Relative Picrosirius red positive area
		Picrosirius red positive area (fold)	memo
	NC Con-1	0.873693
	NC Con-2	0.858688
	NC Con-3	0.835921
	NC Con-4	1.38026	outlier
	NC Con-5	1.05143
	NC Pcolce KO-1	0.871882
	NC Pcolce KO-2	0.673186
	NC Pcolce KO-3	1.26125
	NC Pcolce KO-4	1.26151
	NC Pcolce KO-5	1.44546
	HFD Con-1	12.3626
	HFD Con-2	10.8724
	HFD Con-3	11.505
	HFD Con-4	6.89537
	HFD Pcolce KO-1	1.8206
	HFD Pcolce KO-2	1.50031
	HFD Pcolce KO-3	2.45007
	HFD Pcolce KO-4	1.63924
	HFD Pcolce KO-5	2.04647
	HFD Pcolce KO-6	2.64721
	HFD Pcolce KO-7	1.49979
	HFD Pcolce KO-8	1.67727
