# Supplementary material for: PCPE-1, a brown adipose tissue-derived cytokine, promotes obesity-induced liver fibrosis
Source: EMBO J. 2024 Aug 19;43(21):4846–69. doi: 10.1038/s44318-024-00196-0 (PMC11535236; doi:10.1038/s44318-024-00196-0)
Supplement: Supplementary file 9 — Figure EV3 Source Data [file 44318_2024_196_MOESM9_ESM.zip › Figure EV3/Figure EV3-A/Dataset EV3A.xlsx]

## Sheet: Dataset EV3A
	Relative gene expression (qPCR)
	Sample	Pcolce	Actb	ΔCP	ΔΔCP	relative change	memo			ΔCP used for analysis
	Liver NC Con-1	28.9509	20.8456	8.10538	0.529486	0.692802			Liver NC Con-1	8.10538
	Liver NC Con-2	28.9321	20.5351	8.39698	0.821088	0.566015			Liver NC Con-2	8.39698
	Liver NC Con-3	27.5768	20.2034	7.37333	-0.202568	1.15075			Liver NC Con-3	7.37333
	Liver NC Con-4	27.1733	20.3577	6.81561	-0.760282	1.69382			Liver NC Con-4	6.81561
	Liver NC Con-5	27.023	20.3408	6.6822	-0.893691	1.85792			Liver NC Con-5	6.6822
	Liver NC Con-6	28.9624	20.8805	8.08186	0.505968	0.704188			Liver NC Con-6	8.08186
	Liver NC Pcolce KO-1	31.3267	21.5183	9.80834	2.23245	0.212797			Avg	7.57589
	Liver NC Pcolce KO-2	30.8298	21.2881	9.54171	1.96581	0.255995
	Liver NC Pcolce KO-3	32.0965	21.4467	10.6497	3.07382	0.118765
	Liver NC Pcolce KO-4	31.3259	20.9583	10.3675	2.79166	0.14442
	Liver NC Pcolce KO-5	29.8265	20.7982	9.02827	1.45237	0.36542
	Liver NC Pcolce KO-6	29.6472	20.9694	8.67788	1.10198	0.465875
	Liver HFD Con-1	25.7074	19.9971	5.71037	-1.86552	3.644
	Liver HFD Con-2	26.6353	20.9158	5.71948	-1.85642	3.62107
	Liver HFD Con-3	26.7931	20.8261	5.96698	-1.60891	3.05022
	Liver HFD Con-4	26.1418	19.6607	6.48113	-1.09476	2.13578	Outlier
	Liver HFD Con-5	26.2796	20.5539	5.72568	-1.85021	3.60553
	Liver HFD Con-6	26.3934	20.5749	5.81845	-1.75745	3.38099
	Liver HFD Pcolce KO-1	28.5158	20.2461	8.26977	0.693878	0.61819
	Liver HFD Pcolce KO-2	28.3474	19.9666	8.38087	0.804977	0.572371
	Liver HFD Pcolce KO-3	28.4325	20.1503	8.28223	0.706335	0.612875
	Liver HFD Pcolce KO-4	28.1897	20.1159	8.0738	0.497911	0.708131	Outlier
	Liver HFD Pcolce KO-5	29.1328	20.8336	8.29913	0.723239	0.605736
	Liver HFD Pcolce KO-6	28.5422	19.9117	8.63056	1.05466	0.48141	Outlier
	Sample	Pcolce	Actb	ΔCP	ΔΔCP	relative change	memo			ΔCP used for analysis
	eWAT NC Con-1	23.8423	19.2659	4.57638	0.173483	0.886699			eWAT NC Con-1	4.57638
	eWAT NC Con-2	24.0013	19.2632	4.73811	0.335205	0.792671			eWAT NC Con-2	4.73811
	eWAT NC Con-3	24.3522	19.3345	5.01761	0.614706	0.653063			eWAT NC Con-3	5.01761
	eWAT NC Con-4	23.6737	20.3171	3.35662	-1.04628	2.0652			eWAT NC Con-4	3.35662
	eWAT NC Con-5	23.094	19.0789	4.01516	-0.387742	1.30834			eWAT NC Con-5	4.01516
	eWAT NC Con-6	23.7784	19.0648	4.71353	0.310631	0.806289			eWAT NC Con-6	4.71353
	eWAT NC Pcolce KO-1	29.224	20.8083	8.41575	4.01285	0.0619456			Avg	4.4029
	eWAT NC Pcolce KO-2	27.8827	19.7305	8.15224	3.74934	0.0743593
	eWAT NC Pcolce KO-3	30.0643	20.1617	9.90265	5.49975	0.0221009
	eWAT NC Pcolce KO-4	28.5375	20.5129	8.02464	3.62174	0.0812356
	eWAT NC Pcolce KO-5	28.6715	20.2976	8.37383	3.97093	0.0637721
	eWAT NC Pcolce KO-6	28.247	19.5286	8.71841	4.3155	0.0502231
	eWAT HFD Con-1	24.9325	20.0049	4.92755	0.524644	0.695131
	eWAT HFD Con-2	25.5067	21.9262	3.58054	-0.822358	1.76829
	eWAT HFD Con-3	24.6953	20.9018	3.7935	-0.609397	1.52562
	eWAT HFD Con-4	24.6746	20.9778	3.69678	-0.706121	1.63141
	eWAT HFD Con-5	24.7232	20.7068	4.01633	-0.386572	1.30728
	eWAT HFD Con-6	23.5171	19.3473	4.1698	-0.233096	1.17535
	eWAT HFD Pcolce KO-1	31.3273	21.0127	10.3145	5.91164	0.0166119
	eWAT HFD Pcolce KO-2	30.6637	21.0965	9.56716	5.16426	0.0278871
	eWAT HFD Pcolce KO-3	28.4836	21.6064	6.87716	2.47426	0.179959	Abnormal value
	eWAT HFD Pcolce KO-4	31.0769	20.9061	10.1708	5.76785	0.0183528
	eWAT HFD Pcolce KO-5	29.4363	20.8561	8.58023	4.17733	0.0552712
	eWAT HFD Pcolce KO-6	30.5789	20.2528	10.326	5.92314	0.01648
	Sample	Pcolce	Actb	ΔCP	ΔΔCP	relative change	memo			ΔCP used for analysis
	Heart NC Con-1	23.6276	21.8261	1.80146	-0.537275	1.45123	Abnormal value		Heart NC Con-1	1.80146
	Heart NC Con-2	24.7819	22.4246	2.35729	0.0185609	0.987217			Heart NC Con-2	2.35729
	Heart NC Con-3	23.888	21.5133	2.3747	0.0359635	0.97538			Heart NC Con-3	2.3747
	Heart NC Con-4	23.4061	22.6698	0.736345			Outlier (when ΔCP was analyzed)		Heart NC Con-4
	Heart NC Con-5	23.5343	21.1773	2.35702	0.0182813	0.987408			Heart NC Con-5	2.35702
	Heart NC Con-6	23.6349	20.8317	2.8032	0.464469	0.724738	Abnormal value		Heart NC Con-6	2.8032
	Heart NC Pcolce KO-1	26.5118	22.3953	4.11651	1.77777	0.291633	Outlier		Avg	2.33873
	Heart NC Pcolce KO-2	26.7733	21.4409	5.33237	2.99363	0.125553
	Heart NC Pcolce KO-3	26.9105	21.3641	5.54641	3.20768	0.108241
	Heart NC Pcolce KO-4	26.4833	20.3034	6.17986	3.84113	0.0697759
	Heart NC Pcolce KO-5	26.2989	19.965	6.33392	3.99518	0.062709
	Heart NC Pcolce KO-6	26.7578	20.1774	6.58044	4.2417	0.0528592
	Heart HFD Con-1	22.9677	22.4072	0.560515	-1.77822	3.43002
	Heart HFD Con-2	23.3659	22.6165	0.74934	-1.58939	3.00923
	Heart HFD Con-3	23.9569	22.6954	1.26148	-1.07726	2.11002
	Heart HFD Con-4	23.4537	22.0145	1.43919	-0.899545	1.86548
	Heart HFD Con-5	23.8398	21.9232	1.91662	-0.422114	1.33989
	Heart HFD Con-6	23.844	22.0064	1.83763	-0.501101	1.41529
	Heart HFD Pcolce KO-1	27.0934	21.2008	5.89252	3.55379	0.0851536
	Heart HFD Pcolce KO-2	27.7037	22.619	5.0847	2.74596	0.149067
	Heart HFD Pcolce KO-3	27.1049	21.328	5.77691	3.43817	0.0922587
	Heart HFD Pcolce KO-4	28.0067	21.8104	6.19633	3.85759	0.0689841
	Heart HFD Pcolce KO-5	27.9142	22.1366	5.77754	3.4388	0.0922182
	Heart HFD Pcolce KO-6	27.6129	22.7437	4.86928	2.53054	0.173073
	Sample	Pcolce	Actb	ΔCP	ΔΔCP	relative change	memo			ΔCP used for analysis
	SM NC Con-1	25.9418	23.4246	2.51717	0.0705512	0.952274			SM NC Con-1	2.51717
	SM NC Con-2	26.2799	22.9626	3.3173	0.870673	0.546892			SM NC Con-2	3.3173
	SM NC Con-3	25.5809	23.8618	1.71907	-0.727549	1.65582			SM NC Con-3	1.71907
	SM NC Con-4	25.6095	23.644	1.96557	-0.481058	1.39577			SM NC Con-4	1.96557
	SM NC Con-5	25.3951	22.9051	2.49002	0.0434011	0.970365			SM NC Con-5	2.49002
	SM NC Con-6	24.8609	22.1903	2.67061	0.223982	0.856199			SM NC Con-6	2.67061
	SM NC Pcolce KO-1	28.8447	22.9262	5.91851	3.47188	0.0901278			Avg	2.44662
	SM NC Pcolce KO-2	28.8091	22.4922	6.31693	3.87031	0.0683788
	SM NC Pcolce KO-3	30.6006	22.5521	8.04844	5.60182	0.0205913
	SM NC Pcolce KO-4	28.4161	22.4368	5.97932	3.5327	0.0864075
	SM NC Pcolce KO-5	29.403	22.667	6.73606	4.28943	0.0511389
	SM NC Pcolce KO-6	28.4673	21.628	6.83936	4.39273	0.0476053
	SM HFD Con-1	29.8633	22.7913	7.07194	4.62531	0.0405175
	SM HFD Con-2	30.2777	23.0665	7.21126	4.76464	0.0367876
	SM HFD Con-3	29.7101	22.4699	7.24029	4.79367	0.0360547
	SM HFD Con-4	29.0603	22.9909	6.06944	3.62282	0.0811753
	SM HFD Con-5	29.0188	22.6162	6.40269	3.95607	0.0644326
	SM HFD Con-6	29.2938	22.2359	7.05784	4.61121	0.0409154
	SM HFD Pcolce KO-1	31.4362	22.5768	8.85937	6.41275	0.0117374
	SM HFD Pcolce KO-2	31.5508	22.9894	8.56137	6.11474	0.0144304
	SM HFD Pcolce KO-3	30.4286	23.3318	7.09677	4.65014	0.0398261
	SM HFD Pcolce KO-4	30.511	23.5203	6.99078	4.54416	0.0428619
	SM HFD Pcolce KO-5	30.7419	22.8278	7.91413	5.4675	0.0226005
	SM HFD Pcolce KO-6	30.9303	22.3221	8.60818	6.16156	0.0139697
