# Supplementary material for: PCPE-1, a brown adipose tissue-derived cytokine, promotes obesity-induced liver fibrosis
Source: EMBO J. 2024 Aug 19;43(21):4846–69. doi: 10.1038/s44318-024-00196-0 (PMC11535236; doi:10.1038/s44318-024-00196-0)
Supplement: Supplementary file 9 — Figure EV3 Source Data [file 44318_2024_196_MOESM9_ESM.zip › Figure EV3/Figure EV3-N/Dataset EV3N.xlsx]

## Sheet: Dataset EV3N
		BAT weight(mg)
	HFD Con1	248
	HFD Con2	240
	HFD Con3	134
	HFD Con4	178
	HFD Con5	169
	HFD Con6	163
	HFD Con7	290
	HFD Con8	286
	HFD PCPE-1 Vacicne1	232
	HFD PCPE-1 Vacicne2	218
	HFD PCPE-1 Vacicne3	134
	HFD PCPE-1 Vacicne4	259
	HFD PCPE-1 Vacicne5	270
	HFD PCPE-1 Vacicne6	170
	HFD PCPE-1 Vacicne7	75
	HFD PCPE-1 Vacicne8	164
	HFD PCPE-1 Vacicne9	111
