# Supplementary material for: PCPE-1, a brown adipose tissue-derived cytokine, promotes obesity-induced liver fibrosis
Source: EMBO J. 2024 Aug 19;43(21):4846–69. doi: 10.1038/s44318-024-00196-0 (PMC11535236; doi:10.1038/s44318-024-00196-0)
Supplement: Supplementary file 9 — Figure EV3 Source Data [file 44318_2024_196_MOESM9_ESM.zip › Figure EV3/Figure EV3-I/Dataset EV3I.xlsx]

## Sheet: Dataset EV3I
		Visceral fat				Subcutaneous fat	Memo
	Con NC-1	3.3			Con NC-1	5.47
	Con NC-2	3.6			Con NC-2	5.95
	Con NC-3	2.1			Con NC-3	3.9
	Con NC-4	1.8			Con NC-4	3.4
	Con NC-5	2.3			Con NC-5	3.73
	Con NC-6	2.1			Con NC-6	3.56
	Pcolce KO NC-1	2.5			Pcolce KO NC-1	4.72
	Pcolce KO NC-2	2.2			Pcolce KO NC-2	4.06
	Pcolce KO NC-3	3.2			Pcolce KO NC-3	4.94
	Pcolce KO NC-4	3.3			Pcolce KO NC-4	5.69
	Con HFD-1	5.5			Con HFD-1	10.24
	Con HFD-2	6.3			Con HFD-2	10.26
	Con HFD-3	5.2			Con HFD-3	9.14
	Con HFD-4	5.2			Con HFD-4	16.02	abnormal value
	Con HFD-5	6.2			Con HFD-5	10.32
	Con HFD-6	6.2			Con HFD-6	11.13
	Pcolce KO HFD-1	4.6			Pcolce KO HFD-1	10.5
	Pcolce KO HFD-2	5.5			Pcolce KO HFD-2	11.9
	Pcolce KO HFD-3	4.6			Pcolce KO HFD-3	11.52
	Pcolce KO HFD-4	5			Pcolce KO HFD-4	11.93
	Pcolce KO HFD-5	5.7			Pcolce KO HFD-5	10.49
	Pcolce KO HFD-6	6.2			Pcolce KO HFD-6	11.2
