# Supplementary material for: PCPE-1, a brown adipose tissue-derived cytokine, promotes obesity-induced liver fibrosis
Source: EMBO J. 2024 Aug 19;43(21):4846–69. doi: 10.1038/s44318-024-00196-0 (PMC11535236; doi:10.1038/s44318-024-00196-0)
Supplement: Supplementary file 10 — Figure EV4 Source Data [file 44318_2024_196_MOESM10_ESM.zip]

Archive with 114 entries (101 files):
- Figure EV4/
- __MACOSX/._Figure EV4
- Figure EV4/.DS_Store
- __MACOSX/Figure EV4/._.DS_Store
- Figure EV4/EV4D/
- __MACOSX/Figure EV4/._EV4D
- Figure EV4/EV4C/
- __MACOSX/Figure EV4/._EV4C
- Figure EV4/EV4B/
- __MACOSX/Figure EV4/._EV4B
- Figure EV4/EV4E/
- __MACOSX/Figure EV4/._EV4E
- Figure EV4/Source data- the information of full blot-Related to FigEV4D-EV4E.ai
- __MACOSX/Figure EV4/._Source data- the information of full blot-Related to FigEV4D-EV4E.ai
- Figure EV4/Source data- the information of full blot-Related to FigEV4B-EV4C.ai
- __MACOSX/Figure EV4/._Source data- the information of full blot-Related to FigEV4B-EV4C.ai
- Figure EV4/EV4D/.DS_Store
- __MACOSX/Figure EV4/EV4D/._.DS_Store
- Figure EV4/EV4D/Demonstrated data/
- __MACOSX/Figure EV4/EV4D/._Demonstrated data
- Figure EV4/EV4D/Quantification data/
- __MACOSX/Figure EV4/EV4D/._Quantification data
- Figure EV4/EV4C/.DS_Store
- __MACOSX/Figure EV4/EV4C/._.DS_Store
- Figure EV4/EV4C/Demonstrated data/
- __MACOSX/Figure EV4/EV4C/._Demonstrated data
- Figure EV4/EV4C/Quantification data/
- __MACOSX/Figure EV4/EV4C/._Quantification data
- Figure EV4/EV4B/.DS_Store
- __MACOSX/Figure EV4/EV4B/._.DS_Store
- Figure EV4/EV4B/Demonstrated data/
- __MACOSX/Figure EV4/EV4B/._Demonstrated data
- Figure EV4/EV4B/Quantification data/
- __MACOSX/Figure EV4/EV4B/._Quantification data
- Figure EV4/EV4E/.DS_Store
- __MACOSX/Figure EV4/EV4E/._.DS_Store
- Figure EV4/EV4E/Demonstrated data/
- __MACOSX/Figure EV4/EV4E/._Demonstrated data
- Figure EV4/EV4E/Quantification data/
- __MACOSX/Figure EV4/EV4E/._Quantification data
- Figure EV4/EV4D/Demonstrated data/c-Fos.tif
- __MACOSX/Figure EV4/EV4D/Demonstrated data/._c-Fos.tif
- Figure EV4/EV4D/Demonstrated data/Actin.tif
- __MACOSX/Figure EV4/EV4D/Demonstrated data/._Actin.tif
- Figure EV4/EV4D/Demonstrated data/p-c-Fos.tif
- __MACOSX/Figure EV4/EV4D/Demonstrated data/._p-c-Fos.tif
- Figure EV4/EV4D/Quantification data/c-Fos.tif
- __MACOSX/Figure EV4/EV4D/Quantification data/._c-Fos.tif
- Figure EV4/EV4D/Quantification data/Actin.tif
- __MACOSX/Figure EV4/EV4D/Quantification data/._Actin.tif
- Figure EV4/EV4D/Quantification data/p-c-Fos.tif
- __MACOSX/Figure EV4/EV4D/Quantification data/._p-c-Fos.tif
- Figure EV4/EV4C/Demonstrated data/.DS_Store
- __MACOSX/Figure EV4/EV4C/Demonstrated data/._.DS_Store
- Figure EV4/EV4C/Demonstrated data/p-c-Jun.tif
- __MACOSX/Figure EV4/EV4C/Demonstrated data/._p-c-Jun.tif
- Figure EV4/EV4C/Demonstrated data/c-Fos.tif
- __MACOSX/Figure EV4/EV4C/Demonstrated data/._c-Fos.tif
- Figure EV4/EV4C/Demonstrated data/c-Jun.tif
- __MACOSX/Figure EV4/EV4C/Demonstrated data/._c-Jun.tif
- Figure EV4/EV4C/Demonstrated data/GAPDH.tif
- __MACOSX/Figure EV4/EV4C/Demonstrated data/._GAPDH.tif
- Figure EV4/EV4C/Demonstrated data/p-c-Fos.tif
- __MACOSX/Figure EV4/EV4C/Demonstrated data/._p-c-Fos.tif
- Figure EV4/EV4C/Quantification data/p-c-Fos membrane 2.tif
- __MACOSX/Figure EV4/EV4C/Quantification data/._p-c-Fos membrane 2.tif
- Figure EV4/EV4C/Quantification data/p-c-Fos membrane 1.tif
- __MACOSX/Figure EV4/EV4C/Quantification data/._p-c-Fos membrane 1.tif
- Figure EV4/EV4C/Quantification data/p-c-Jun membrane 3.tif
- __MACOSX/Figure EV4/EV4C/Quantification data/._p-c-Jun membrane 3.tif
- Figure EV4/EV4C/Quantification data/c-Fos membrane 1.tif.tif
- __MACOSX/Figure EV4/EV4C/Quantification data/._c-Fos membrane 1.tif.tif
- Figure EV4/EV4C/Quantification data/p-c-Jun membrane 2.tif
- __MACOSX/Figure EV4/EV4C/Quantification data/._p-c-Jun membrane 2.tif
- Figure EV4/EV4C/Quantification data/p-c-Jun membrane 1.tif
- __MACOSX/Figure EV4/EV4C/Quantification data/._p-c-Jun membrane 1.tif
- Figure EV4/EV4C/Quantification data/c-Fos membrane 2.tif
- __MACOSX/Figure EV4/EV4C/Quantification data/._c-Fos membrane 2.tif
- Figure EV4/EV4C/Quantification data/c-Jun membrane 1.tif
- __MACOSX/Figure EV4/EV4C/Quantification data/._c-Jun membrane 1.tif
- Figure EV4/EV4C/Quantification data/c-Jun membrane 2.tif
- __MACOSX/Figure EV4/EV4C/Quantification data/._c-Jun membrane 2.tif
- Figure EV4/EV4C/Quantification data/GAPDH membrane 1.tif
- __MACOSX/Figure EV4/EV4C/Quantification data/._GAPDH membrane 1.tif
- Figure EV4/EV4C/Quantification data/GAPDH membrane 3.tif
- __MACOSX/Figure EV4/EV4C/Quantification data/._GAPDH membrane 3.tif
- Figure EV4/EV4C/Quantification data/GAPDH membrane 2.tif
- __MACOSX/Figure EV4/EV4C/Quantification data/._GAPDH membrane 2.tif
- Figure EV4/EV4B/Demonstrated data/p-JNK1:2.tif
- __MACOSX/Figure EV4/EV4B/Demonstrated data/._p-JNK1:2.tif
- Figure EV4/EV4B/Demonstrated data/.DS_Store
- __MACOSX/Figure EV4/EV4B/Demonstrated data/._.DS_Store
- Figure EV4/EV4B/Demonstrated data/JNK1:2.tif
- __MACOSX/Figure EV4/EV4B/Demonstrated data/._JNK1:2.tif
- Figure EV4/EV4B/Demonstrated data/GAPDH.tif
- __MACOSX/Figure EV4/EV4B/Demonstrated data/._GAPDH.tif
- Figure EV4/EV4B/Quantification data/p-JNK1:2.tif
- __MACOSX/Figure EV4/EV4B/Quantification data/._p-JNK1:2.tif
- Figure EV4/EV4B/Quantification data/JNK1:2.tif
- __MACOSX/Figure EV4/EV4B/Quantification data/._JNK1:2.tif
- Figure EV4/EV4B/Quantification data/GAPDH.tif
- __MACOSX/Figure EV4/EV4B/Quantification data/._GAPDH.tif
- Figure EV4/EV4E/Demonstrated data/p-c-Jun.tif
- __MACOSX/Figure EV4/EV4E/Demonstrated data/._p-c-Jun.tif
- Figure EV4/EV4E/Demonstrated data/Actin.tif
- __MACOSX/Figure EV4/EV4E/Demonstrated data/._Actin.tif
- Figure EV4/EV4E/Demonstrated data/c-Jun.tif
- __MACOSX/Figure EV4/EV4E/Demonstrated data/._c-Jun.tif
- Figure EV4/EV4E/Quantification data/p-c-Jun.tif
- __MACOSX/Figure EV4/EV4E/Quantification data/._p-c-Jun.tif
- Figure EV4/EV4E/Quantification data/Actin.tif
- __MACOSX/Figure EV4/EV4E/Quantification data/._Actin.tif
- Figure EV4/EV4E/Quantification data/c-Jun.tif
- __MACOSX/Figure EV4/EV4E/Quantification data/._c-Jun.tif
