# Supplementary material for: PCPE-1, a brown adipose tissue-derived cytokine, promotes obesity-induced liver fibrosis
Source: EMBO J. 2024 Aug 19;43(21):4846–69. doi: 10.1038/s44318-024-00196-0 (PMC11535236; doi:10.1038/s44318-024-00196-0)
Supplement: Supplementary file 11 — Appendix Figure Source Data [file 44318_2024_196_MOESM11_ESM.zip]

Archive with 8 entries (8 files):
- Appendix_Figure_S1.zip
- __MACOSX/._Appendix_Figure_S1.zip
- Appendix_Figure_S2.zip
- __MACOSX/._Appendix_Figure_S2.zip
- Appendix_Figure_S3.zip
- __MACOSX/._Appendix_Figure_S3.zip
- Appendix_Figure_S4.zip
- __MACOSX/._Appendix_Figure_S4.zip
